# Supplementary material for: VESPA: an optimized protocol for accurate metabarcoding-based characterization of vertebrate eukaryotic endosymbiont and parasite assemblages
Source: Nat Commun. 2024 Jan 9;15:402. doi: 10.1038/s41467-023-44521-3 (PMC10776621; doi:10.1038/s41467-023-44521-3)
Supplement: Supplementary file 3 — Supplementary Dataset 1 [file 41467_2023_44521_MOESM3_ESM.xlsx]

## Sheet: All lit rev results
Article type	Title	Authors	Citation	Journal/Book	Year
Research	Evaluating high-throughput sequencing as a method for metagenomic analysis of nematode diversity	Porazinska DL, GIBLIN‐DAVIS RM, Faller L, Farmerie W, Kanzaki N, Morris K, Powers TO, Tucker AE, Sung WA, Thomas WK	Porazinska DL, GIBLIN‐DAVIS RM, Faller L, Farmerie W, Kanzaki N, Morris K, Powers TO, Tucker AE, Sung WA, Thomas WK. Evaluating high‐throughput sequencing as a method for metagenomic analysis of nematode diversity. Molecular ecology resources. 2009 Nov;9(6):1439-50.	Molecular ecology resources	2009
Review	Microbial eukaryotes in the human microbiome: ecology, evolution, and future directions	Wegener Parfrey L, Walters WA, Knight R	Wegener Parfrey L, Walters WA, Knight R. Microbial eukaryotes in the human microbiome: ecology, evolution, and future directions. Frontiers in microbiology. 2011 Jul 11;2:153.	Frontiers in microbiology	2011
Research	A tool kit for quantifying eukaryotic rRNA gene sequences from human microbiome samples	Dollive S, Peterfreund GL, Sherrill-Mix S, Bittinger K, Sinha R, Hoffmann C, Nabel CS, Hill DA, Artis D, Bachman MA, Custers-Allen R	Dollive S, Peterfreund GL, Sherrill-Mix S, Bittinger K, Sinha R, Hoffmann C, Nabel CS, Hill DA, Artis D, Bachman MA, Custers-Allen R. A tool kit for quantifying eukaryotic rRNA gene sequences from human microbiome samples. Genome biology. 2012 Jul;13(7):1-3.	Genome biology	2012
Research	PCR primers for metazoan nuclear 18S and 28S ribosomal DNA sequences	Machida RJ, Knowlton N	Machida RJ, Knowlton N. PCR primers for metazoan nuclear 18S and 28S ribosomal DNA sequences. PLoS one. 2012 Sep 25;7(9):e46180.	PLoS one	2012
Research	A megafauna’s microfauna: gastrointestinal parasites of New Zealand’s extinct moa (Aves: Dinornithiformes)	Wood JR, Wilmshurst JM, Rawlence NJ, Bonner KI, Worthy TH, Kinsella JM, Cooper A	Wood JR, Wilmshurst JM, Rawlence NJ, Bonner KI, Worthy TH, Kinsella JM, Cooper A. A megafauna’s microfauna: gastrointestinal parasites of New Zealand’s extinct moa (Aves: Dinornithiformes). PloS one. 2013 Feb 25;8(2):e57315.	PloS one	2013
Research	Performance comparison of genetic markers for high‐throughput sequencing‐based biodiversity assessment in complex communities	Zhan A, Bailey SA, Heath DD, Macisaac HJ.	Zhan A, Bailey SA, Heath DD, Macisaac HJ. Performance comparison of genetic markers for high‐throughput sequencing‐based biodiversity assessment in complex communities. Molecular ecology resources. 2014 Sep;14(5):1049-59	Molecular ecology resources	2014
Research	Assessment of helminth biodiversity in wild rats using 18S rDNA based metagenomics	Tanaka R, Hino A, Tsai IJ, et al	Tanaka R, Hino A, Tsai IJ, Palomares-Rius JE, Yoshida A, Ogura Y, Hayashi T, Maruyama H, Kikuchi T. Assessment of helminth biodiversity in wild rats using 18S rDNA based metagenomics. PloS one. 2014 Oct 23;9(10):e110769.	PloS one	2014
Research	Characterization of the 18S rRNA gene for designing universal eukaryote specific primers	Hadziavdic K, Lekang K, Lanzen A, Jonassen I, Thompson EM, Troedsson C	Hadziavdic K, Lekang K, Lanzen A, Jonassen I, Thompson EM, Troedsson C. Characterization of the 18S rRNA gene for designing universal eukaryote specific primers. PloS one. 2014 Feb 7;9(2):e87624.	PloS one	2014
Research	Communities of microbial eukaryotes in the mammalian gut within the context of environmental eukaryotic diversity	Parfrey LW, Walters WA, Lauber CL, Clemente JC, Berg-Lyons D, Teiling C, Kodira C, Mohiuddin M, Brunelle J, Driscoll M, Fierer N	Parfrey LW, Walters WA, Lauber CL, Clemente JC, Berg-Lyons D, Teiling C, Kodira C, Mohiuddin M, Brunelle J, Driscoll M, Fierer N. Communities of microbial eukaryotes in the mammalian gut within the context of environmental eukaryotic diversity. Frontiers in microbiology. 2014 Jun 19;5:298.	Frontiers in microbiology	2014
Research	Systematic design of 18S rRNA gene primers for determining eukaryotic diversity in microbial consortia	Hugerth LW, Muller EE, Hu YO, Lebrun LA, Roume H, Lundin D, Wilmes P, Andersson AF	Hugerth LW, Muller EE, Hu YO, Lebrun LA, Roume H, Lundin D, Wilmes P, Andersson AF. Systematic design of 18S rRNA gene primers for determining eukaryotic diversity in microbial consortia. PloS one. 2014 Apr 22;9(4):e95567.	PloS one	2014
Review	Are human intestinal eukaryotes beneficial or commensals?	Lukeš J, Stensvold CR, Jirků-Pomajbíková K, Parfrey LW	Lukeš J, Stensvold CR, Jirků-Pomajbíková K, Parfrey LW. Are human intestinal eukaryotes beneficial or commensals?. PLoS Pathog. 2015 Aug 13;11(8):e1005039.	PLoS pathogens	2015
Research	Exploring the gastrointestinal “nemabiome”: deep amplicon sequencing to quantify the species composition of parasitic nematode communities	Avramenko RW, Redman EM, Lewis R, Yazwinski TA, Wasmuth JD, Gilleard JS	Avramenko RW, Redman EM, Lewis R, Yazwinski TA, Wasmuth JD, Gilleard JS. Exploring the gastrointestinal “nemabiome”: deep amplicon sequencing to quantify the species composition of parasitic nematode communities. PLoS One. 2015 Dec 2;10(12):e0143559.	PLoS One	2015
Research	Parasitic nematode communities of the red kangaroo, Macropus rufus: richness and structuring in captive systems	Lott, M. J., Hose, G. C. and Power, M. L	Lott, M. J., Hose, G. C. and Power, M. L. (2015). Parasitic nematode communities of the red kangaroo, Macropus rufus: richness and structuring in captive systems. Parasitology Research 114, 2925–2932.	Parasitology Research	2015
Research	Tracking year-to-year changes in intestinal nematode communities of rufous mouse lemurs (Microcebus rufus)	Aivelo T, Medlar A, LÃytynoja A, Laakkonen J, Jernvall J.	Aivelo T, Medlar A, Löytynoja A, Laakkonen J, Jernvall J. Tracking year-to-year changes in intestinal nematode communities of rufous mouse lemurs (Microcebus rufus). Parasitology. 2015 Jul 1;142(8):1095-107.	Parasitology	2015
Research	A novel method to assess the biodiversity of parasites using 18S rDNA Illumina sequencing; parasitome analysis method	Hino A, Maruyama H, Kikuchi T	Hino A, Maruyama H, Kikuchi T. A novel method to assess the biodiversity of parasites using 18S rDNA Illumina sequencing; parasitome analysis method. Parasitology international. 2016 Oct 1;65(5):572-5.	Parasitology international	2016
Research	The utility of diversity profiling using Illumina 18S rRNA gene amplicon deep sequencing to detect and discriminate Toxoplasma gondii among the cyst-forming coccidia	Cooper MK, Phalen DN, Donahoe SL, Rose K, Šlapeta J	Cooper MK, Phalen DN, Donahoe SL, Rose K, Šlapeta J. The utility of diversity profiling using Illumina 18S rRNA gene amplicon deep sequencing to detect and discriminate Toxoplasma gondii among the cyst-forming coccidia. Veterinary parasitology. 2016 Jan 30;216:38-45.	Veterinary parasitology	2016
Research	Deep-sequencing to resolve complex diversity of apicomplexan parasites in platypuses and echidnas: Proof of principle for wildlife disease investigation.	Šlapeta J, Saverimuttu S, Vogelnest L, Sangster C, Hulst F, Rose K, Thompson P, Whittington R	Šlapeta J, Saverimuttu S, Vogelnest L, Sangster C, Hulst F, Rose K, Thompson P, Whittington R. Deep-sequencing to resolve complex diversity of apicomplexan parasites in platypuses and echidnas: Proof of principle for wildlife disease investigation. Infection, Genetics and Evolution. 2017 Nov 1;55:218-27.	Infection, Genetics and Evolution	2017
Methods	Microbiome Helper: a Custom and Streamlined Workflow for MIcrobiome Research	Comeau AM, Douglas GM, Langille MG	Comeau AM, Douglas GM, Langille MG. Microbiome helper: a custom and streamlined workflow for microbiome research. MSystems. 2017 Feb 28;2(1).	MSystems	2017
Review	Mosquito vector-associated microbiota: Metabarcoding bacteria and eukaryotic symbionts across habitat types in Thailand endemic for dengue and other arthropod-borne diseases	Thongsripong P, Chandler JA, Green AB, Kittayapong P, Wilcox BA, Kapan DD, Bennett SN	Thongsripong P, Chandler JA, Green AB, Kittayapong P, Wilcox BA, Kapan DD, Bennett SN. Mosquito vector‐associated microbiota: Metabarcoding bacteria and eukaryotic symbionts across habitat types in Thailand endemic for dengue and other arthropod‐borne diseases. Ecology and evolution. 2018 Jan;8(2):1352-68.	Ecology and evolution	2017
Review	"Omic” investigations of protozoa and worms for a deeper understanding of the human gut “parasitome	Marzano V, Mancinelli L, Bracaglia G, Del Chierico F, Vernocchi P, Di Girolamo F, Garrone S, Tchidjou Kuekou H, D’Argenio P, Dallapiccola B, Urbani A	Marzano V, Mancinelli L, Bracaglia G, Del Chierico F, Vernocchi P, Di Girolamo F, Garrone S, Tchidjou Kuekou H, D’Argenio P, Dallapiccola B, Urbani A. Omic” investigations of protozoa and worms for a deeper understanding of the human gut “parasitome. PLoS neglected tropical diseases. 2017 Nov 2;11(11):e0005916.	PLoS neglected tropical diseases	2017
Research	Performance of DNA metabarcoding, standard barcoding, and morphological approach in the identification of host-parasitoid interactions	Šigut M, Kostovčík M, Šigutová H, Hulcr J, Drozd P, Hrček J	Šigut M, Kostovčík M, Šigutová H, Hulcr J, Drozd P, Hrček J. Performance of DNA metabarcoding, standard barcoding, and morphological approach in the identification of host–parasitoid interactions. PloS one. 2017 Dec 13;12(12):e0187803.	PLoS One	2017
Research	Preferential suppression of Anopheles gambiae host sequences allows detection of the mosquito eukaryotic microbiome	Belda E, Coulibaly B, Fofana A, Beavogui AH, Traore SF, Gohl DM, Vernick KD, Riehle MM	Belda E, Coulibaly B, Fofana A, Beavogui AH, Traore SF, Gohl DM, Vernick KD, Riehle MM. Preferential suppression of Anopheles gambiae host sequences allows detection of the mosquito eukaryotic microbiome. Scientific reports. 2017 Jun 12;7(1):1-3.	Scientific reports	2017
Research	Small subunit ribosomal metabarcoding reveals extraordinary trypanosomatid diversity in Brazilian bats	Dario MA, da Rocha RM, Schwabl P, Jansen AM, Llewellyn MS	Dario MA, da Rocha RM, Schwabl P, Jansen AM, Llewellyn MS. Small subunit ribosomal metabarcoding reveals extraordinary trypanosomatid diversity in Brazilian bats. PLoS neglected tropical diseases. 2017 Jul 20;11(7):e0005790.	PLoS neglected tropical diseases	2017
Research	The use of nemabiome metabarcoding to explore gastro-intestinal nematode species diversity and anthelmintic treatment effectiveness in beef calves	Avramenko RW, Redman EM, Lewis R, Bichuette MA, Palmeira BM, Yazwinski TA, Gilleard JS.	Avramenko RW, Redman EM, Lewis R, Bichuette MA, Palmeira BM, Yazwinski TA, Gilleard JS. The use of nemabiome metabarcoding to explore gastro-intestinal nematode species diversity and anthelmintic treatment effectiveness in beef calves. International journal for parasitology. 2017 Nov 1;47(13):893-902.	International journal for parasitology	2017
Research	Characteristics of the bacterial microbiome in association with common intestinal parasites in irritable bowel syndrome	Krogsgaard LR, Andersen LO', Johannesen TB, et al.	Krogsgaard LR, Lee O, Johannesen TB, Engsbro AL, Stensvold CR, Nielsen HV, Bytzer P. Characteristics of the bacterial microbiome in association with common intestinal parasites in irritable bowel syndrome. Clinical and translational gastroenterology. 2018 Jun;9(6).	Clinical and translational gastroenterology	2018
Research	Characterization of ecto- and endoparasite communities of wild Mediterranean teleosts by a metabarcoding approach	Scheifler M, Ruiz-Rodríguez M, Sanchez-Brosseau S, Magnanou E, Suzuki MT, West N, Duperron S, Desdevises Y	Scheifler M, Ruiz-Rodríguez M, Sanchez-Brosseau S, Magnanou E, Suzuki MT, West N, Duperron S, Desdevises Y. Characterization of ecto-and endoparasite communities of wild Mediterranean teleosts by a metabarcoding approach. PloS one. 2019 Sep 10;14(9):e0221475.	PloS one	2018
Research	Coprolites reveal ecological interactions lost with the extinction of New Zealand birds	Boast AP, Weyrich LS, Wood JR, Metcalf JL, Knight R, Cooper A.	Boast AP, Weyrich LS, Wood JR, Metcalf JL, Knight R, Cooper A. Coprolites reveal ecological interactions lost with the extinction of New Zealand birds. Proceedings of the National Academy of Sciences. 2018 Feb 13;115(7):1546-51.	Proceedings of the National Academy of Sciences	2018
Research	Deep sequencing reveals multiclonality and new discrete typing units of Trypanosoma cruzi in rodents from the southern United States	Pronovost H, Peterson AC, Chavez BG, Blum MJ, Dumonteil E, Herrera CP	Pronovost H, Peterson AC, Chavez BG, Blum MJ, Dumonteil E, Herrera CP. Deep sequencing reveals multiclonality and new discrete typing units of Trypanosoma cruzi in rodents from the southern United States. Journal of Microbiology, Immunology and Infection. 2018 Dec 21.	Journal of Microbiology, Immunology and Infection	2018
Research	Diversity of Entamoeba spp. in African great apes and humans: an insight from Illumina MiSeq high-throughput sequencing	Vlčková K, Kreisinger J, Pafčo B, Čížková D, Tagg N, Hehl AB, Modrý D	Vlčková K, Kreisinger J, Pafčo B, Čížková D, Tagg N, Hehl AB, Modrý D. Diversity of Entamoeba spp. in African great apes and humans: an insight from Illumina MiSeq high-throughput sequencing. International journal for parasitology. 2018 Jun 1;48(7):519-30.	International journal for parasitology	2018
Review	DNA barcoding of ancient parasites	Wood JR.	Wood JR. DNA barcoding of ancient parasites. Parasitology. 2018 Apr 1;145(5):646-55.	Parasitology	2018
Research	Effects of sampling effort on biodiversity patterns estimated from environmental DNA metabarcoding surveys	Grey EK, Bernatchez L, Cassey P, Deiner K, Deveney M, Howland KL, Lacoursière-Roussel A, Leong SC, Li Y, Olds B, Pfrender ME	Grey EK, Bernatchez L, Cassey P, Deiner K, Deveney M, Howland KL, Lacoursière-Roussel A, Leong SC, Li Y, Olds B, Pfrender ME. Effects of sampling effort on biodiversity patterns estimated from environmental DNA metabarcoding surveys. Scientific Reports. 2018 Jun 11;8(1):1-0.	Scientific Reports	2018
Research	Exploring non-invasive sampling of parasites by metabarcoding gastrointestinal nematodes in Madagascar frog species.	Aivelo T, Harris K, Cadle JE, Wright P	Aivelo T, Harris K, Cadle JE, Wright P. Exploring non-invasive sampling of parasites by metabarcoding gastrointestinal nematodes in Madagascar frog species. Basic and Applied Herpetology. 2018 Jul 9;32:29-40.	Basic and Applied Herpetology	2018
Research	High species diversity of trichostrongyle parasite communities within and between Western Canadian commercial and conservation bison herds revealed by nemabiome metabarcoding	Avramenko RW, Bras A, Redman EM, Woodbury MR, Wagner B, Shury T, Liccioli S, Windeyer MC, Gilleard JS.	Avramenko RW, Bras A, Redman EM, Woodbury MR, Wagner B, Shury T, Liccioli S, Windeyer MC, Gilleard JS. High species diversity of trichostrongyle parasite communities within and between Western Canadian commercial and conservation bison herds revealed by nemabiome metabarcoding. Parasites & vectors. 2018 Dec;11(1):1-3.	Parasites & vectors	2018
Review	Meta-taxonomic analysis of prokaryotic and eukaryotic gut flora in stool samples from visceral leishmaniasis cases and endemic controls in Bihar State India	Hamad I, Abou Abdallah R, Ravaux I, Mokhtari S, Tissot-Dupont H, Michelle C, Stein A, Lagier JC, Raoult D, Bittar F	Hamad I, Abou Abdallah R, Ravaux I, Mokhtari S, Tissot-Dupont H, Michelle C, Stein A, Lagier JC, Raoult D, Bittar F. Metabarcoding analysis of eukaryotic microbiota in the gut of HIV-infected patients. PLoS One. 2018 Jan 31;13(1):e0191913.	PLoS One	2018
Research	Metabarcoding analysis of eukaryotic microbiota in the gut of HIV-infected patients.	Pafčo B, Čížková D, Kreisinger J, Hasegawa H, Vallo P, Shutt K, Todd A, Petrželková KJ, Modrý D	Pafčo B, Čížková D, Kreisinger J, Hasegawa H, Vallo P, Shutt K, Todd A, Petrželková KJ, Modrý D. Metabarcoding analysis of strongylid nematode diversity in two sympatric primate species. Scientific reports. 2018 Apr 12;8(1):1-1.	Scientific reports	2018
Research	Metabarcoding Fecal DNA Reveals Extent of Halichoerus grypus (Gray Seal) Foraging on Invertebrates and Incidence of Parasite Exposure	Aivelo T, Medlar A, Löytynoja A, Laakkonen J, Jernvall J	Aivelo T, Medlar A, Löytynoja A, Laakkonen J, Jernvall J. Metabarcoding gastrointestinal nematodes in sympatric endemic and nonendemic species in Ranomafana National Park, Madagascar. International Journal of Primatology. 2018 Feb;39(1):49-64.	International Journal of Primatology	2018
Review	Microbial eukaryotes: a missing link in gut microbiome studies	Laforest-Lapointe I, Arrieta MC	Laforest-Lapointe I, Arrieta MC. Microbial eukaryotes: a missing link in gut microbiome studies. MSystems. 2018 Apr 24;3(2).	MSystems	2018
Research	Multifaceted DNA metabarcoding: Validation of a noninvasive, next-generation approach to studying bat populations	Swift JF, Lance RF, Guan X, Britzke ER, Lindsay DL, Edwards CE.	Swift JF, Lance RF, Guan X, Britzke ER, Lindsay DL, Edwards CE. Multifaceted DNA metabarcoding: Validation of a noninvasive, next‐generation approach to studying bat populations. Evolutionary applications. 2018 Aug;11(7):1120-38.	Evolutionary applications	2018
Research	Museum metabarcoding: A novel method revealing gut helminth communities of small mammals across space and time	Greiman SE, Cook JA, Tkach VV, Hoberg EP, Menning DM, Hope AG, Sonsthagen SA, Talbot SL	Greiman SE, Cook JA, Tkach VV, Hoberg EP, Menning DM, Hope AG, Sonsthagen SA, Talbot SL. Museum metabarcoding: a novel method revealing gut helminth communities of small mammals across space and time. International journal for parasitology. 2018 Nov 1;48(13):1061-70.	International journal for parasitology	2018
Research	New Determination of Prey and Parasite Species for Northern Indian Ocean Blue Whales	de Vos A, Faux CE, Marthick J, Dickinson J, Jarman SN	de Vos A, Faux CE, Marthick J, Dickinson J, Jarman SN. New determination of prey and parasite species for northern Indian Ocean Blue Whales. Frontiers in Marine Science. 2018 Apr 6;5:104.	Frontiers in Marine Science	2018
Review	Opportunities and challenges in metabarcoding approaches for helminth community identification in wild mammals	Aivelo T, Medlar A.	Aivelo T, Medlar A. Opportunities and challenges in metabarcoding approaches for helminth community identification in wild mammals. Parasitology. 2018 Apr 1;145(5):608-21.	Parasitology	2018
Research	Restriction enzyme digestion of host DNA enhances universal detection of parasitic pathogens in blood via targeted amplicon deep sequencing	Flaherty BR, Talundzic E, Barratt J, Kines KJ, Olsen C, Lane M, Sheth M, Bradbury RS	Flaherty BR, Talundzic E, Barratt J, Kines KJ, Olsen C, Lane M, Sheth M, Bradbury RS. Restriction enzyme digestion of host DNA enhances universal detection of parasitic pathogens in blood via targeted amplicon deep sequencing. Microbiome. 2018 Dec;6(1):1-3.	Microbiome	2018
Research	Scrutinizing key steps for reliable metabarcoding of environmental samples	Alberdi A, Aizpurua O, Gilbert MT, Bohmann K	Alberdi A, Aizpurua O, Gilbert MT, Bohmann K. Scrutinizing key steps for reliable metabarcoding of environmental samples. Methods in Ecology and Evolution. 2018 Jan;9(1):134-47.	Methods in Ecology and Evolution.	2018
Research	Unprecedented Symbiont Eukaryote Diversity Is Governed by Internal Trophic Webs in a Wild Non-Human Primate	Wilcox JJ, Hollocher H	Wilcox JJ, Hollocher H. Unprecedented symbiont eukaryote diversity Is governed by internal trophic webs in a wild Non-human primate. Protist. 2018 Jul 1;169(3):307-20.	Protist	2018
Research	Ancient parasite DNA from late Quaternary Atacama Desert rodent middens	Wood JR, Díaz FP, Latorre C, Wilmshurst JM, Burge OR, González F, Gutiérrez RA	Wood JR, Díaz FP, Latorre C, Wilmshurst JM, Burge OR, González F, Gutiérrez RA. Ancient parasite DNA from late Quaternary Atacama Desert rodent middens. Quaternary Science Reviews. 2019 Dec 15;226:106031.	Quaternary Science Reviews	2019
Research	Bioinformatics matters: The accuracy of plant and soil fungal community data is highly dependent on the metabarcoding pipeline	Pauvert C, Buée M, Laval V, Edel-Hermann V, Fauchery L, Gautier A, Lesur I, Vallance J, Vacher C	Pauvert C, Buée M, Laval V, Edel-Hermann V, Fauchery L, Gautier A, Lesur I, Vallance J, Vacher C. Bioinformatics matters: The accuracy of plant and soil fungal community data is highly dependent on the metabarcoding pipeline. Fungal Ecology. 2019 Oct 1;41:23-33.	Fungal Ecology	2019
Research	Genetic diversity of primate strongylid nematodes: Do sympatric nonhuman primates and humans share their strongylid worms?	Pafčo B, Kreisinger J, Čížková D, Pšenková-Profousová I, Shutt-Phillips K, Todd A, Fuh T, Petrželková KJ, Modrý D	Pafčo B, Kreisinger J, Čížková D, Pšenková-Profousová I, Shutt-Phillips K, Todd A, Fuh T, Petrželková KJ, Modrý D. Genetic diversity of primate strongylid nematodes: Do sympatric nonhuman primates and humans share their strongylid worms?. Molecular ecology. 2019 Nov;28(21):4786-97.	Molecular ecology	2019
Review	High-throughput identification and diagnostics of pathogens and pests: Overview and practical recommendations	Tedersoo L, Drenkhan R, Anslan S, Morales‐Rodriguez C, Cleary M	Tedersoo L, Drenkhan R, Anslan S, Morales‐Rodriguez C, Cleary M. High‐throughput identification and diagnostics of pathogens and pests: overview and practical recommendations. Molecular ecology resources. 2019 Jan;19(1):47-76.	Molecular ecology resources	2019
Review	High-Throughput Sequencing for Understanding the Ecology of Emerging Infectious Diseases at the Wildlife-Human Interface	Titcomb GC, Jerde CL, Young HS	Titcomb GC, Jerde CL, Young HS. High-throughput sequencing for understanding the ecology of emerging infectious diseases at the wildlife-human interface. Frontiers in Ecology and Evolution. 2019 Apr 16;7:126.	Frontiers in Ecology and Evolution	2019
Research	How quantitative is metabarcoding: A meta‐analytical approach	Lamb PD, Hunter E, Pinnegar JK, Creer S, Davies RG, Taylor MI	Lamb PD, Hunter E, Pinnegar JK, Creer S, Davies RG, Taylor MI. How quantitative is metabarcoding: A meta‐analytical approach. Molecular Ecology. 2019 Jan;28(2):420-30.	Molecular Ecology	2019
Research	Metabarcoding of eukaryotic parasite communities describes diverse parasite assemblages spanning the primate phylogeny	Holmes IA, Monagan Jr IV, Rabosky DL, Davis Rabosky AR	Holmes IA, Monagan Jr IV, Rabosky DL, Davis Rabosky AR. Metabolically similar cohorts of bacteria exhibit strong cooccurrence patterns with diet items and eukaryotic microbes in lizard guts. Ecology and evolution. 2019 Nov;9(22):12471-81.	Ecology and evolution	2019
Research	Metagenomics and microscope revealed T. trichiura and other intestinal parasites in a cesspit of an Italian nineteenth century aristocratic palace	Lappan R, Classon C, Kumar S, Singh OP, De Almeida RV, Chakravarty J, Kumari P, Kansal S, Sundar S, Blackwell JM	Lappan R, Classon C, Kumar S, Singh OP, De Almeida RV, Chakravarty J, Kumari P, Kansal S, Sundar S, Blackwell JM. Meta-taxonomic analysis of prokaryotic and eukaryotic gut flora in stool samples from visceral leishmaniasis cases and endemic controls in Bihar State India. PLoS neglected tropical diseases. 2019 Sep 6;13(9):e0007444.	PLoS neglected tropical diseases	2019
Research	The choice of universal primers and the characteristics of the species mixture determine when DNA metabarcoding can be quantitative	Piñol J, Senar MA, Symondson WO	Piñol J, Senar MA, Symondson WO. The choice of universal primers and the characteristics of the species mixture determine when DNA metabarcoding can be quantitative. Molecular ecology. 2019 Jan;28(2):407-19.	Molecular ecology	2019
Research	Validation of a universal set of primers to study animal-associated microeukaryotic communities	Del Campo J, Pons MJ, Herranz M, Wakeman KC, Del Valle J, Vermeij MJ, Leander BS, Keeling PJ	Del Campo J, Pons MJ, Herranz M, Wakeman KC, Del Valle J, Vermeij MJ, Leander BS, Keeling PJ. Validation of a universal set of primers to study animal‐associated microeukaryotic communities. Environmental microbiology. 2019 Oct;21(10):3855-61.	Environmental microbiology	2019
Review	A global parasite conservation plan	Carlson CJ, Hopkins S, Bell KC, Doña J, Godfrey SS, Kwak ML, Lafferty KD, Moir ML, Speer KA, Strona G, Torchin M	Carlson CJ, Hopkins S, Bell KC, Doña J, Godfrey SS, Kwak ML, Lafferty KD, Moir ML, Speer KA, Strona G, Torchin M. A global parasite conservation plan. Biological Conservation. 2020 Oct 1;250:108596.	Biological Conservation	2020
Research	A metabarcoding approach detects rare blood parasites in fossorial amphisbaenians	Harris DJ, Pereira A, Perera A	Harris DJ, Pereira A, Perera A. A metabarcoding approach detects rare blood parasites in fossorial amphisbaenians. North-Western Journal of Zoology. 2020 Jun 1;16(1).	North-Western Journal of Zoology	2020
Research	A new method of metabarcoding Microsporidia and their hosts reveals high levels of microsporidian infections in mosquitoes (Culicidae)	Trzebny A, Slodkowicz‐Kowalska A, Becnel JJ, Sanscrainte N, Dabert M	Trzebny A, Slodkowicz‐Kowalska A, Becnel JJ, Sanscrainte N, Dabert M. A new method of metabarcoding Microsporidia and their hosts reveals high levels of microsporidian infections in mosquitoes (Culicidae). Molecular Ecology Resources. 2020 Nov;20(6):1486-504.	Molecular Ecology Resources	2020
Research	A novel metabarcoded 18S ribosomal DNA sequencing tool for the detection of Plasmodium species in malaria positive patients	Wahab A, Shaukat A, Ali Q, Hussain M, Khan TA, Khan MA, Rashid I, Saleem MA, Evans M, Sargison ND, Chaudhry U	Wahab A, Shaukat A, Ali Q, Hussain M, Khan TA, Khan MA, Rashid I, Saleem MA, Evans M, Sargison ND, Chaudhry U. A novel metabarcoded 18S ribosomal DNA sequencing tool for the detection of Plasmodium species in malaria positive patients. Infection, Genetics and Evolution. 2020 Aug 1;82:104305.	Infection, Genetics and Evolution	2020
Review	All together now: Limitations and recommendations for the simultaneous analysis of all eukaryotic soil sequences	Jurburg SD, Keil P, Singh BK, Chase JM	Jurburg SD, Keil P, Singh BK, Chase JM. All together now: Limitations and recommendations for the simultaneous analysis of all eukaryotic soil sequences. Molecular Ecology Resources. 2020.	Molecular Ecology Resources	2020
Research	Alternative primers to identify a range of apicomplexan parasites	Pinheiro SN, de Souza MF, Oliveira CB, Neto VF, Lanza DC	Pinheiro SN, de Souza MF, Oliveira CB, Neto VF, Lanza DC. Alternative primers to identify a range of apicomplexan parasites. Journal of microbiological methods. 2020 Aug 1;175:105985.	Journal of microbiological methods	2020
Research	Application of next generation sequencing for detection of protozoan pathogens in shellfish	DeMone C, Hwang MH, Feng Z, McClure JT, Greenwood SJ, Fung R, Kim M, Weese JS, Shapiro K	DeMone C, Hwang MH, Feng Z, McClure JT, Greenwood SJ, Fung R, Kim M, Weese JS, Shapiro K. Application of next generation sequencing for detection of protozoan pathogens in shellfish. Food and waterborne parasitology. 2020 Dec 1;21:e00096.	Food and waterborne parasitology	2020
Research	Biases in bulk: DNA metabarcoding of marine communities and the methodology involved	van der Loos LM, Nijland R	van der Loos LM, Nijland R. Biases in bulk: DNA metabarcoding of marine communities and the methodology involved. Molecular Ecology. 2020 Aug 11.	Molecular Ecology	2020
Methods	BIOCOM-PIPE: a new user-friendly metabarcoding pipeline for the characterization of microbial diversity from 16S, 18S and 23S rRNA gene amplicons	Djemiel C, Dequiedt S, Karimi B, Cottin A, Girier T, El Djoudi Y, Wincker P, Lelièvre M, Mondy S, Prévost-Bouré NC, Maron PA	Djemiel C, Dequiedt S, Karimi B, Cottin A, Girier T, El Djoudi Y, Wincker P, Lelièvre M, Mondy S, Prévost-Bouré NC, Maron PA. BIOCOM-PIPE: a new user-friendly metabarcoding pipeline for the characterization of microbial diversity from 16S, 18S and 23S rRNA gene amplicons. BMC bioinformatics. 2020 Dec;21(1):1-21.	BMC bioinformatics	2020
Research	Biodiversity of protists and nematodes in the wild nonhuman primate gut	Mann AE, Mazel F, Lemay MA, Morien E, Billy V, Kowalewski M, Di Fiore A, Link A, Goldberg TL, Tecot S, Baden AL	Mann AE, Mazel F, Lemay MA, Morien E, Billy V, Kowalewski M, Di Fiore A, Link A, Goldberg TL, Tecot S, Baden AL. Biodiversity of protists and nematodes in the wild nonhuman primate gut. The ISME journal. 2020 Feb;14(2):609-22.	The ISME journal	2020
Research	Comparing diversity levels in environmental samples: DNA sequence capture and metabarcoding approaches using 18S and COI genes	Giebner H, Langen K, Bourlat SJ, Kukowka S, Mayer C, Astrin JJ, Misof B, Fonseca VG	Giebner H, Langen K, Bourlat SJ, Kukowka S, Mayer C, Astrin JJ, Misof B, Fonseca VG. Comparing diversity levels in environmental samples: DNA sequence capture and metabarcoding approaches using 18S and COI genes. Molecular Ecology Resources. 2020 Sep;20(5):1333-45.	Molecular Ecology Resources	2020
Review	Contrasting strategies: human eukaryotic versus bacterial microbiome research	Hooks KB, O'Malley MA	Hooks KB, O'Malley MA. Contrasting strategies: human eukaryotic versus bacterial microbiome research. Journal of Eukaryotic Microbiology. 2020 Mar;67(2):279-95.	Journal of Eukaryotic Microbiology	2020
Research	Evaluation of Metabarcoding Primers for Analysis of Soil Nematode Communities	Sikder M, Vestergård M, Sapkota R, Kyndt T, Nicolaisen M	Sikder M, Vestergård M, Sapkota R, Kyndt T, Nicolaisen M. Evaluation of Metabarcoding Primers for Analysis of Soil Nematode Communities. Diversity. 2020 Oct;12(10):388.	Diversity	2020
Research	Evidence of Batrachochytrium dendrobatidis and other amphibian parasites in the Green toad (Bufotes viridis), syntopic amphibians and environment in the Cologne Bay, Germany	Sachs M, Schluckebier R, Poll K, Schulz V, Sabino-Pinto J, Schmidt E, Simon K, Kuenzel S, Ziegler T, Arndt H, Vences M	Sachs M, Schluckebier R, Poll K, Schulz V, Sabino-Pinto J, Schmidt E, Simon K, Kuenzel S, Ziegler T, Arndt H, Vences M. Evidence of Batrachochytrium dendrobatidis and other amphibian parasites in the Green toad (Bufotes viridis), syntopic amphibians and environment in the Cologne Bay, Germany. SALAMANDRA. 2020 Aug 15;56(3):275-84.	SALAMANDRA	2020
Research	Exploring micro-eukaryotic diversity in the gut: Co-occurrence of Blastocystis subtypes and other protists in zoo animals	Betts EL, Gentekaki E, Tsaousis AD.	Betts EL, Gentekaki E, Tsaousis AD. Exploring micro-eukaryotic diversity in the gut: Co-occurrence of Blastocystis subtypes and other protists in zoo animals. Frontiers in microbiology. 2020 Feb 25;11:288.	Frontiers in microbiology	2020
Research	Exploring Prokaryotic and Eukaryotic Microbiomes Helps in Detecting Tick-Borne Infectious Agents in the Blood of Camels	Mohamed WM, Ali AO, Mahmoud HY, Omar MA, Chatanga E, Salim B, Naguib D, Anders JL, Nonaka N, Moustafa MA, Nakao R	Mohamed WM, Ali AO, Mahmoud HY, Omar MA, Chatanga E, Salim B, Naguib D, Anders JL, Nonaka N, Moustafa MA, Nakao R. Exploring Prokaryotic and Eukaryotic Microbiomes Helps in Detecting Tick-Borne Infectious Agents in the Blood of Camels. Pathogens. 2021 Mar;10(3):351.	Pathogens	2020
Research	Genetic diversity and multiplicity of infection in Fasciola gigantica isolates of Pakistani livestock	Rehman ZU, Zahid O, Rashid I, Ali Q, Akbar MH, Oneeb M, Shehzad W, Ashraf K, Sargison ND, Chaudhry U	Rehman ZU, Zahid O, Rashid I, Ali Q, Akbar MH, Oneeb M, Shehzad W, Ashraf K, Sargison ND, Chaudhry U. Genetic diversity and multiplicity of infection in Fasciola gigantica isolates of Pakistani livestock. Parasitology international. 2020 Jun 1;76:102071.	Parasitology international	2020
Research	Genetic diversity of Trypanosoma cruzi parasites infecting dogs in southern Louisiana sheds light on parasite transmission cycles and serological diagnostic performance	Dumonteil E, Elmayan A, Majeau A, Tu W, Duhon B, Marx P, Wolfson W, Balsamo G, Herrera C	Dumonteil E, Elmayan A, Majeau A, Tu W, Duhon B, Marx P, Wolfson W, Balsamo G, Herrera C. Genetic diversity of Trypanosoma cruzi parasites infecting dogs in southern Louisiana sheds light on parasite transmission cycles and serological diagnostic performance. PLOS Neglected Tropical Diseases. 2020 Dec 17;14(12):e0008932.	PLOS Neglected Tropical Diseases	2020
Research	Gut eukaryotic communities in pigs: diversity, composition and host genetics contribution	Ramayo-Caldas Y, Prenafeta-Boldú F, Zingaretti LM, Gonzalez-Rodriguez O, Dalmau A, Quintanilla R, Ballester M	Ramayo-Caldas Y, Prenafeta-Boldú F, Zingaretti LM, Gonzalez-Rodriguez O, Dalmau A, Quintanilla R, Ballester M. Gut eukaryotic communities in pigs: diversity, composition and host genetics contribution. Animal Microbiome. 2020 Dec;2:1-2.	Animal Microbiome	2020
Research	High levels of third-stage larvae (L3) overwinter survival for multiple cattle gastrointestinal nematode species on western Canadian pastures as revealed by ITS2 rDNA metabarcoding.	Wang T, Avramenko RW, Redman EM, Wit J, Gilleard JS, Colwell DD.	Wang T, Avramenko RW, Redman EM, Wit J, Gilleard JS, Colwell DD. High levels of third-stage larvae (L3) overwinter survival for multiple cattle gastrointestinal nematode species on western Canadian pastures as revealed by ITS2 rDNA metabarcoding. Parasites & vectors. 2020 Dec;13(1):1-1.	Parasites & vectors	2020
Research	Humic-acid-driven escape from eye parasites revealed by RNA-seq and target-specific metabarcoding	Noreikiene K, Ozerov M, Ahmad F, Kõiv T, Kahar S, Gross R, Sepp M, Pellizzone A, Vesterinen EJ, Kisand V, Vasemägi A	Noreikiene K, Ozerov M, Ahmad F, Kõiv T, Kahar S, Gross R, Sepp M, Pellizzone A, Vesterinen EJ, Kisand V, Vasemägi A. Humic-acid-driven escape from eye parasites revealed by RNA-seq and target-specific metabarcoding. Parasites & vectors. 2020 Dec;13(1):1-1.	Parasites & vectors	2020
Research	Investigation of the piroplasm diversity circulating in wildlife and cattle of the greater Kafue ecosystem, Zambia	Squarre D, Nakamura Y, Hayashida K, Kawai N, Chambaro H, Namangala B, Sugimoto C, Yamagishi J	Squarre D, Nakamura Y, Hayashida K, Kawai N, Chambaro H, Namangala B, Sugimoto C, Yamagishi J. Investigation of the piroplasm diversity circulating in wildlife and cattle of the greater Kafue ecosystem, Zambia. Parasites & Vectors. 2020 Dec;13(1):1-1.	Parasites & Vectors	2020
Methods	MARES, a replicable pipeline and curated reference database for marine eukaryote metabarcoding	Arranz V, Pearman WS, Aguirre JD, Liggins	Arranz V, Pearman WS, Aguirre JD, Liggins L. MARES, a replicable pipeline and curated reference database for marine eukaryote metabarcoding. Scientific Data. 2020 Jul 3;7(1):1-8.	Scientific Data	2020
Research	Metabarcoding analysis of strongylid nematode diversity in two sympatric primate species	McCosker C, Flanders K, Ono K, Dufault M, Mellone D, Olson Z	McCosker C, Flanders K, Ono K, Dufault M, Mellone D, Olson Z. Metabarcoding Fecal DNA Reveals Extent of Halichoerus grypus (Gray Seal) Foraging on Invertebrates and Incidence of Parasite Exposure. Northeastern Naturalist. 2020 Nov;27(4):681-700.	Northeastern Naturalist	2020
Research	Metabarcoding Gastrointestinal Nematodes in Sympatric Endemic and Nonendemic Species in Ranomafana National Park, Madagascar	Gogarten JF, Calvignac‐Spencer S, Nunn CL, Ulrich M, Saiepour N, Nielsen HV, Deschner T, Fichtel C, Kappeler PM, Knauf S, Müller‐Klein N	Gogarten JF, Calvignac‐Spencer S, Nunn CL, Ulrich M, Saiepour N, Nielsen HV, Deschner T, Fichtel C, Kappeler PM, Knauf S, Müller‐Klein N. Metabarcoding of eukaryotic parasite communities describes diverse parasite assemblages spanning the primate phylogeny. Molecular ecology resources. 2020 Jan;20(1):204-15.	Molecular ecology resources	2020
Research	Metabolically similar cohorts of bacteria exhibit strong cooccurrence patterns with diet items and eukaryotic microbes in lizard guts	Chessa D, Murgia M, Sias E, Deligios M, Mazzarello V, Fiamma M, Rovina D, Carenti G, Ganau G, Pintore E, Fiori M	Chessa D, Murgia M, Sias E, Deligios M, Mazzarello V, Fiamma M, Rovina D, Carenti G, Ganau G, Pintore E, Fiori M. Metagenomics and microscope revealed T. trichiura and other intestinal parasites in a cesspit of an Italian nineteenth century aristocratic palace. Scientific reports. 2020 Jul 29;10(1):1-0.	Scientific reports	2020
Review	Microbiome definition re-visited: old concepts and new challenges	Berg G, Rybakova D, Fischer D, Cernava T, Vergès MC, Charles T, Chen X, Cocolin L, Eversole K, Corral GH, Kazou M	Berg G, Rybakova D, Fischer D, Cernava T, Vergès MC, Charles T, Chen X, Cocolin L, Eversole K, Corral GH, Kazou M. Microbiome definition re-visited: old concepts and new challenges. Microbiome. 2020 Dec;8(1):1-22.	Microbiome	2020
Review	Next generation sequencing and bioinformatics methodologies for infectious disease research and public health: approaches, applications, and considerations for development of laboratory capacity	Maljkovic Berry I, Melendrez MC, Bishop-Lilly KA, Rutvisuttinunt W, Pollett S, Talundzic E, Morton L, Jarman RG	Maljkovic Berry I, Melendrez MC, Bishop-Lilly KA, Rutvisuttinunt W, Pollett S, Talundzic E, Morton L, Jarman RG. Next generation sequencing and bioinformatics methodologies for infectious disease research and public health: approaches, applications, and considerations for development of laboratory capacity. The Journal of infectious diseases. 2020 Mar 28;221(Supplement_3):S292-307.	The Journal of infectious diseases	2020
Research	Obtaining deeper insights into microbiome diversity using a simple method to block host and non-targets in amplicon sequencing	Mayer T, Mari A, Almario J, Murillo-Roos M, Abdullah M, Dombrowski N, Hacquard S, Kemen EM, Agler MT	Mayer T, Mari A, Almario J, Murillo-Roos M, Abdullah M, Dombrowski N, Hacquard S, Kemen EM, Agler MT. Obtaining deeper insights into microbiome diversity using a simple method to block host and non-targets in amplicon sequencing. bioRxiv. 2020 Jan 1.	bioRxiv	2020
Methods	PEMA: a flexible Pipeline for Environmental DNA Metabarcoding Analysis of the 16S/18S ribosomal RNA, ITS, and COI marker genes	Zafeiropoulos H, Viet HQ, Vasileiadou K, Potirakis A, Arvanitidis C, Topalis P, Pavloudi C, Pafilis E	Zafeiropoulos H, Viet HQ, Vasileiadou K, Potirakis A, Arvanitidis C, Topalis P, Pavloudi C, Pafilis E. PEMA: a flexible Pipeline for Environmental DNA Metabarcoding Analysis of the 16S/18S ribosomal RNA, ITS, and COI marker genes. GigaScience. 2020 Mar;9(3):giaa022.	GigaScience	2020
Review	Post-genomic progress in helminth parasitology	McVeigh P.	McVeigh P. Post-genomic progress in helminth parasitology. Parasitology. 2020 Jul;147(8):835-40.	Parasitology	2020
Research	Simultaneous analysis of the intestinal parasites and diet through eDNA metabarcoding.	Cabodevilla X, Gómez-Moliner BJ, Madeira MJ	Cabodevilla X, Gómez-Moliner BJ, Madeira MJ. Simultaneous analysis of the intestinal parasites and diet through eDNA metabarcoding. Authorea Preprints. 2020 May 12.	Authorea Preprints	2020
Research	The impact of intragenomic rRNA variation on metabarcoding‐derived diversity estimates: A case study from marine nematodes	Pereira TJ, De Santiago A, Schuelke T, Hardy SM, Bik HM	Pereira TJ, De Santiago A, Schuelke T, Hardy SM, Bik HM. The impact of intragenomic rRNA variation on metabarcoding‐derived diversity estimates: A case study from marine nematodes. Environmental DNA. 2020 Oct;2(4):519-34.	Environmental DNA	2020
Research	The use of ITS-2 rDNA nemabiome metabarcoding to enhance anthelmintic resistance diagnosis and surveillance of ovine gastrointestinal nematodes	Queiroz C, Levy M, Avramenko R, Redman E, Kearns K, Swain L, Silas H, Uehlinger F, Gilleard JS.	Queiroz C, Levy M, Avramenko R, Redman E, Kearns K, Swain L, Silas H, Uehlinger F, Gilleard JS. The use of ITS-2 rDNA nemabiome metabarcoding to enhance anthelmintic resistance diagnosis and surveillance of ovine gastrointestinal nematodes. International Journal for Parasitology: Drugs and Drug Resistance. 2020 Dec 1;14:105-17.	International Journal for Parasitology: Drugs and Drug Resistance	2020
Research	Unveiling protist diversity associated with the Pacific oysterCrassostrea gigasusing blocking and excluding primers	Clerissi C, Guillou L, Escoubas JM, Toulza E	Clerissi C, Guillou L, Escoubas JM, Toulza E. Unveiling protist diversity associated with the Pacific oyster Crassostrea gigas using blocking and excluding primers. BMC microbiology. 2020 Dec;20(1):1-3.	BMC microbiology	2020
Research	A repeatable and quantitative DNA metabarcoding assay to characterize mixed strongyle infections in horses	Poissant J, Gavriliuc S, Bellaw J, Redman EM, Avramenko RW, Robinson D, Workentine ML, Shury TK, Jenkins EJ, McLoughlin PD, Nielsen MK	Poissant J, Gavriliuc S, Bellaw J, Redman EM, Avramenko RW, Robinson D, Workentine ML, Shury TK, Jenkins EJ, McLoughlin PD, Nielsen MK. A repeatable and quantitative DNA metabarcoding assay to characterize mixed strongyle infections in horses. International Journal for Parasitology. 2021 Feb 1;51(2-3):183-92.	International Journal for Parasitology	2021
Research	Bioinformatic pipelines combining denoising and clustering tools allow for more comprehensive prokaryotic and eukaryotic metabarcoding	Brandt MI, Trouche B, Quintric L, Günther B, Wincker P, Poulain J, Arnaud‐Haond S	Brandt MI, Trouche B, Quintric L, Günther B, Wincker P, Poulain J, Arnaud‐Haond S. Bioinformatic pipelines combining denoising and clustering tools allow for more comprehensive prokaryotic and eukaryotic metabarcoding. Molecular Ecology Resources. 2021 Apr 9.	Molecular Ecology Resources	2021
Research	Comprehensive single‐PCR 16S and 18S rRNA community analysis validated with mock communities, and estimation of sequencing bias against 18S	Yeh YC, McNichol JC, Needham DM, Fichot EB, Berdjeb L, Fuhrman JA	Yeh YC, McNichol JC, Needham DM, Fichot EB, Berdjeb L, Fuhrman JA. Comprehensive single‐PCR 16S and 18S rRNA community analysis validated with mock communities, and estimation of sequencing bias against 18S. Environmental Microbiology. 2021 May 2.	Environmental Microbiology	2021
Research	Detection and Identification of Acanthamoeba and Other Nonviral Causes of Infectious Keratitis in Corneal Scrapings by Real-Time PCR and Next-Generation Sequencing-Based 16S-18S Gene Analysis.	Holmgaard DB, Barnadas C, Mirbarati SH, Andersen LO, Nielsen HV, Stensvold CR.	Holmgaard DB, Barnadas C, Mirbarati SH, Andersen LO, Nielsen HV, Stensvold CR. Detection and Identification of Acanthamoeba and Other Nonviral Causes of Infectious Keratitis in Corneal Scrapings by Real-Time PCR and Next-Generation Sequencing-Based 16S-18S Gene Analysis. Journal of Clinical Microbiology. 2021 Jan 21;59(2).	Journal of Clinical Microbiology.	2021
Research	Sensitive universal detection of blood parasites by selective pathogen-DNA enrichment and deep amplicon sequencing	Flaherty BR, Barratt J, Lane M, Talundzic E, Bradbury RS.	Flaherty BR, Barratt J, Lane M, Talundzic E, Bradbury RS. Sensitive universal detection of blood parasites by selective pathogen-DNA enrichment and deep amplicon sequencing. Microbiome. 2021 Dec;9(1):1-9.	Microbiome	2021
Research	Sheep nemabiome diversity and its response to anthelmintic treatment in Swedish sheep herds	Halvarsson P, Höglund J.	Halvarsson P, Höglund J. Sheep nemabiome diversity and its response to anthelmintic treatment in Swedish sheep herds. Parasites & vectors. 2021 Dec;14(1):1-2.	Parasites & vectors	2021
Research	The use of CRISPR-Cas Selective Amplicon Sequencing (CCSAS) to reveal the eukaryotic microbiome of metazoans	Zhong KX, Cho A, Deeg CM, Chan AM, Suttle CA.	Zhong KX, Cho A, Deeg CM, Chan AM, Suttle CA. The use of CRISPR-Cas Selective Amplicon Sequencing (CCSAS) to reveal the eukaryotic microbiome of metazoans. bioRxiv. 2020 Jan 1.	bioRxiv	2021

## Sheet: Endosymbiont metabarcoding
Category	Title	Authors	Citation	Journal	Year	Marker Gene/s	18S region/s from paper	18S region from primer mapping
Pan-parasite/commensal	A tool kit for quantifying eukaryotic rRNA gene sequences from human microbiome samples	Dollive S, Peterfreund GL, Sherrill-Mix S, Bittinger K, Sinha R, Hoffmann C, Nabel CS, Hill DA, Artis D, Bachman MA, Custers-Allen R	Dollive S, Peterfreund GL, Sherrill-Mix S, Bittinger K, Sinha R, Hoffmann C, Nabel CS, Hill DA, Artis D, Bachman MA, Custers-Allen R. A tool kit for quantifying eukaryotic rRNA gene sequences from human microbiome samples. Genome biology. 2012 Jul;13(7):1-3.	Genome biology	2012	18S	not stated	V2
Pan-parasite/commensal	Performance comparison of genetic markers for high‐throughput sequencing‐based biodiversity assessment in complex communities	Zhan A, Bailey SA, Heath DD, Macisaac HJ.	Zhan A, Bailey SA, Heath DD, Macisaac HJ. Performance comparison of genetic markers for high‐throughput sequencing‐based biodiversity assessment in complex communities. Molecular ecology resources. 2014 Sep;14(5):1049-59	Molecular ecology resources	2014	18S	V4
Pan-parasite/commensal	Assessment of helminth biodiversity in wild rats using 18S rDNA based metagenomics	Tanaka R, Hino A, Tsai IJ, et al	Tanaka R, Hino A, Tsai IJ, Palomares-Rius JE, Yoshida A, Ogura Y, Hayashi T, Maruyama H, Kikuchi T. Assessment of helminth biodiversity in wild rats using 18S rDNA based metagenomics. PloS one. 2014 Oct 23;9(10):e110769.	PLoS One	2014	18S	V9
Nematode-Specific	Tracking year-to-year changes in intestinal nematode communities of rufous mouse lemurs (Microcebus rufus)	Aivelo T, Medlar A, Löytynoja A, Laakkonen J, Jernvall J.	Aivelo T, Medlar A, Löytynoja A, Laakkonen J, Jernvall J. Tracking year-to-year changes in intestinal nematode communities of rufous mouse lemurs (Microcebus rufus). Parasitology. 2015 Jul 1;142(8):1095-107.	Parasitology	2015	18S	not stated	V5-V6
Nematode-Specific	Exploring the gastrointestinal “nemabiome”: deep amplicon sequencing to quantify the species composition of parasitic nematode communities	Avramenko RW, Redman EM, Lewis R, Yazwinski TA, Wasmuth JD, Gilleard JS	Avramenko RW, Redman EM, Lewis R, Yazwinski TA, Wasmuth JD, Gilleard JS. Exploring the gastrointestinal “nemabiome”: deep amplicon sequencing to quantify the species composition of parasitic nematode communities. PLoS One. 2015 Dec 2;10(12):e0143559.	PLoS One	2015	ITS2
Pan-parasite/commensal	Parasitic nematode communities of the red kangaroo, Macropus rufus: richness and structuring in captive systems	Lott, M. J., Hose, G. C. and Power, M. L	Lott, M. J., Hose, G. C. and Power, M. L. (2015). Parasitic nematode communities of the red kangaroo, Macropus rufus: richness and structuring in captive systems. Parasitology Research 114, 2925–2932.	Parasitology Research	2015	ITS2
Pan-parasite/commensal	A novel method to assess the biodiversity of parasites using 18S rDNA Illumina sequencing; parasitome analysis method	Hino A, Maruyama H, Kikuchi T	Hino A, Maruyama H, Kikuchi T. A novel method to assess the biodiversity of parasites using 18S rDNA Illumina sequencing; parasitome analysis method. Parasitology international. 2016 Oct 1;65(5):572-5.	Parasitology International	2016	18S	V9
Toxoplasma-specific	The utility of diversity profiling using Illumina 18S rRNA gene amplicon deep sequencing to detect and discriminate Toxoplasma gondii among the cyst-forming coccidia	Cooper MK, Phalen DN, Donahoe SL, Rose K, Šlapeta J	Cooper MK, Phalen DN, Donahoe SL, Rose K, Šlapeta J. The utility of diversity profiling using Illumina 18S rRNA gene amplicon deep sequencing to detect and discriminate Toxoplasma gondii among the cyst-forming coccidia. Veterinary parasitology. 2016 Jan 30;216:38-45.	Veterinary parasitology	2016	18S	V1-V3, V9
Pan-parasite/commensal	Deep-sequencing to resolve complex diversity of apicomplexan parasites in platypuses and echidnas: Proof of principle for wildlife disease investigation.	Šlapeta J, Saverimuttu S, Vogelnest L, Sangster C, Hulst F, Rose K, Thompson P, Whittington R	Šlapeta J, Saverimuttu S, Vogelnest L, Sangster C, Hulst F, Rose K, Thompson P, Whittington R. Deep-sequencing to resolve complex diversity of apicomplexan parasites in platypuses and echidnas: Proof of principle for wildlife disease investigation. Infection, Genetics and Evolution. 2017 Nov 1;55:218-27.	Infection, Genetics and Evolution	2017	18S	not stated	V2-V3
Pan-parasite/commensal	Preferential suppression of Anopheles gambiae host sequences allows detection of the mosquito eukaryotic microbiome	Belda E, Coulibaly B, Fofana A, Beavogui AH, Traore SF, Gohl DM, Vernick KD, Riehle MM	Belda E, Coulibaly B, Fofana A, Beavogui AH, Traore SF, Gohl DM, Vernick KD, Riehle MM. Preferential suppression of Anopheles gambiae host sequences allows detection of the mosquito eukaryotic microbiome. Scientific reports. 2017 Jun 12;7(1):1-3.	Scientific reports	2017	18S	V4, V9
Trypanosome-specific	Small subunit ribosomal metabarcoding reveals extraordinary trypanosomatid diversity in Brazilian bats	Dario MA, da Rocha RM, Schwabl P, Jansen AM, Llewellyn MS	Dario MA, da Rocha RM, Schwabl P, Jansen AM, Llewellyn MS. Small subunit ribosomal metabarcoding reveals extraordinary trypanosomatid diversity in Brazilian bats. PLoS neglected tropical diseases. 2017 Jul 20;11(7):e0005790.	PLoS neglected tropical diseases	2017	18S	V4-V5
Nematode-Specific	The use of nemabiome metabarcoding to explore gastro-intestinal nematode species diversity and anthelmintic treatment effectiveness in beef calves	Avramenko RW, Redman EM, Lewis R, Bichuette MA, Palmeira BM, Yazwinski TA, Gilleard JS.	Avramenko RW, Redman EM, Lewis R, Bichuette MA, Palmeira BM, Yazwinski TA, Gilleard JS. The use of nemabiome metabarcoding to explore gastro-intestinal nematode species diversity and anthelmintic treatment effectiveness in beef calves. International journal for parasitology. 2017 Nov 1;47(13):893-902.	International journal for parasitology	2017	ITS2
Nematode-Specific	Museum metabarcoding: A novel method revealing gut helminth communities of small mammals across space and time	Greiman SE, Cook JA, Tkach VV, Hoberg EP, Menning DM, Hope AG, Sonsthagen SA, Talbot SL	Greiman SE, Cook JA, Tkach VV, Hoberg EP, Menning DM, Hope AG, Sonsthagen SA, Talbot SL. Museum metabarcoding: a novel method revealing gut helminth communities of small mammals across space and time. International journal for parasitology. 2018 Nov 1;48(13):1061-70.	International journal for parasitology	2018	12S, 16S, 28S
Entamoeba-specific	Diversity of Entamoeba spp. in African great apes and humans: an insight from Illumina MiSeq high-throughput sequencing	Vlčková K, Kreisinger J, Pafčo B, Čížková D, Tagg N, Hehl AB, Modrý D	Vlčková K, Kreisinger J, Pafčo B, Čížková D, Tagg N, Hehl AB, Modrý D. Diversity of Entamoeba spp. in African great apes and humans: an insight from Illumina MiSeq high-throughput sequencing. International journal for parasitology. 2018 Jun 1;48(7):519-30.	International journal for parasitology	2018	18S	not stated	V5
Nematode-Specific	Exploring non-invasive sampling of parasites by metabarcoding gastrointestinal nematodes in Madagascar frog species.	Aivelo T, Harris K, Cadle JE, Wright P	Aivelo T, Harris K, Cadle JE, Wright P. Exploring non-invasive sampling of parasites by metabarcoding gastrointestinal nematodes in Madagascar frog species. Basic and Applied Herpetology. 2018 Jul 9;32:29-40.	Basic and Applied Herpetology	2018	18S	not stated	V5-V6
Nematode-Specific	Metabarcoding Gastrointestinal Nematodes in Sympatric Endemic and Nonendemic Species in Ranomafana National Park, Madagascar	Aivelo T, Medlar A, Löytynoja A, Laakkonen J, Jernvall J	Aivelo T, Medlar A, Löytynoja A, Laakkonen J, Jernvall J. Metabarcoding gastrointestinal nematodes in sympatric endemic and nonendemic species in Ranomafana National Park, Madagascar. International Journal of Primatology. 2018 Feb;39(1):49-64.	International Journal of Primatology	2018	18S	not stated	V5-V6
Pan-parasite/commensal	Characteristics of the bacterial microbiome in association with common intestinal parasites in irritable bowel syndrome	Krogsgaard LR, Andersen LO', Johannesen TB, et al.	Krogsgaard LR, Lee O, Johannesen TB, Engsbro AL, Stensvold CR, Nielsen HV, Bytzer P. Characteristics of the bacterial microbiome in association with common intestinal parasites in irritable bowel syndrome. Clinical and translational gastroenterology. 2018 Jun;9(6).	Clinical and Translational Gastroenterology	2018	18S	V4
Pan-parasite/commensal	Coprolites reveal ecological interactions lost with the extinction of New Zealand birds	Boast AP, Weyrich LS, Wood JR, Metcalf JL, Knight R, Cooper A.	Boast AP, Weyrich LS, Wood JR, Metcalf JL, Knight R, Cooper A. Coprolites reveal ecological interactions lost with the extinction of New Zealand birds. Proceedings of the National Academy of Sciences. 2018 Feb 13;115(7):1546-51.	Proceedings of the National Academy of Sciences	2018	18S	V9
Pan-parasite/commensal	New Determination of Prey and Parasite Species for Northern Indian Ocean Blue Whales	de Vos A, Faux CE, Marthick J, Dickinson J, Jarman SN	de Vos A, Faux CE, Marthick J, Dickinson J, Jarman SN. New determination of prey and parasite species for northern Indian Ocean Blue Whales. Frontiers in Marine Science. 2018 Apr 6;5:104.	Frontiers in Marine Science	2018	18S	not stated	V9
Pan-parasite/commensal	Restriction enzyme digestion of host DNA enhances universal detection of parasitic pathogens in blood via targeted amplicon deep sequencing	Flaherty BR, Talundzic E, Barratt J, Kines KJ, Olsen C, Lane M, Sheth M, Bradbury RS	Flaherty BR, Talundzic E, Barratt J, Kines KJ, Olsen C, Lane M, Sheth M, Bradbury RS. Restriction enzyme digestion of host DNA enhances universal detection of parasitic pathogens in blood via targeted amplicon deep sequencing. Microbiome. 2018 Dec;6(1):1-3.	Microbiome	2018	18S	not stated	V3
Pan-parasite/commensal	Unprecedented Symbiont Eukaryote Diversity Is Governed by Internal Trophic Webs in a Wild Non-Human Primate	Wilcox JJ, Hollocher H	Wilcox JJ, Hollocher H. Unprecedented symbiont eukaryote diversity Is governed by internal trophic webs in a wild Non-human primate. Protist. 2018 Jul 1;169(3):307-20.	Protist	2018	18S	V9
Nematode-Specific	High species diversity of trichostrongyle parasite communities within and between Western Canadian commercial and conservation bison herds revealed by nemabiome metabarcoding	Avramenko RW, Bras A, Redman EM, Woodbury MR, Wagner B, Shury T, Liccioli S, Windeyer MC, Gilleard JS.	Avramenko RW, Bras A, Redman EM, Woodbury MR, Wagner B, Shury T, Liccioli S, Windeyer MC, Gilleard JS. High species diversity of trichostrongyle parasite communities within and between Western Canadian commercial and conservation bison herds revealed by nemabiome metabarcoding. Parasites & vectors. 2018 Dec;11(1):1-3.	Parasites & vectors	2018	ITS2
Nematode-Specific	Metabarcoding analysis of strongylid nematode diversity in two sympatric primate species	Pafčo B, Čížková D, Kreisinger J, Hasegawa H, Vallo P, Shutt K, Todd A, Petrželková KJ, Modrý D	Pafčo B, Čížková D, Kreisinger J, Hasegawa H, Vallo P, Shutt K, Todd A, Petrželková KJ, Modrý D. Metabarcoding analysis of strongylid nematode diversity in two sympatric primate species. Scientific reports. 2018 Apr 12;8(1):1-1.	Scientific reports	2018	ITS2
Trypanosome-specific	Deep sequencing reveals multiclonality and new discrete typing units of Trypanosoma cruzi in rodents from the southern United States	Pronovost H, Peterson AC, Chavez BG, Blum MJ, Dumonteil E, Herrera CP	Pronovost H, Peterson AC, Chavez BG, Blum MJ, Dumonteil E, Herrera CP. Deep sequencing reveals multiclonality and new discrete typing units of Trypanosoma cruzi in rodents from the southern United States. Journal of Microbiology, Immunology and Infection. 2018 Dec 21.	Journal of Microbiology, Immunology and Infection	2018	Tcl DTU (mini-exon)
Pan-parasite/commensal	Ancient parasite DNA from late Quaternary Atacama Desert rodent middens	Wood JR, Díaz FP, Latorre C, Wilmshurst JM, Burge OR, González F, Gutiérrez RA	Wood JR, Díaz FP, Latorre C, Wilmshurst JM, Burge OR, González F, Gutiérrez RA. Ancient parasite DNA from late Quaternary Atacama Desert rodent middens. Quaternary Science Reviews. 2019 Dec 15;226:106031.	Quaternary Science Reviews	2019	18S	V4
Pan-parasite/commensal	Assessing the Diversity and Distribution of Apicomplexans in Host and Free-Living Environments Using High-Throughput Amplicon Data and a Phylogenetically Informed Reference Framework	Del Campo J, Heger TJ, RodrÃ­guez-MartÃ­nez R, Worden AZ, Richards TA, Massana R, Keeling PJ.	Front Microbiol. 2019 Oct 23;10:2373. doi: 10.3389/fmicb.2019.02373. eCollection 2019.	Fronteirs in microbiology	2019	18S	V4, V9
Pan-parasite/commensal	Meta-taxonomic analysis of prokaryotic and eukaryotic gut flora in stool samples from visceral leishmaniasis cases and endemic controls in Bihar State India	Lappan R, Classon C, Kumar S, Singh OP, De Almeida RV, Chakravarty J, Kumari P, Kansal S, Sundar S, Blackwell JM	Lappan R, Classon C, Kumar S, Singh OP, De Almeida RV, Chakravarty J, Kumari P, Kansal S, Sundar S, Blackwell JM. Meta-taxonomic analysis of prokaryotic and eukaryotic gut flora in stool samples from visceral leishmaniasis cases and endemic controls in Bihar State India. PLoS neglected tropical diseases. 2019 Sep 6;13(9):e0007444.	PLoS neglected tropical diseases	2019	18S	V9
Pan-parasite/commensal	Metabolically similar cohorts of bacteria exhibit strong cooccurrence patterns with diet items and eukaryotic microbes in lizard guts	Holmes IA, Monagan Jr IV, Rabosky DL, Davis Rabosky AR	Holmes IA, Monagan Jr IV, Rabosky DL, Davis Rabosky AR. Metabolically similar cohorts of bacteria exhibit strong cooccurrence patterns with diet items and eukaryotic microbes in lizard guts. Ecology and evolution. 2019 Nov;9(22):12471-81.	Ecology and evolution	2019	18S	not stated	V2
Pan-parasite/commensal	Validation of a universal set of primers to study animal-associated microeukaryotic communities	Del Campo J, Pons MJ, Herranz M, Wakeman KC, Del Valle J, Vermeij MJ, Leander BS, Keeling PJ	Del Campo J, Pons MJ, Herranz M, Wakeman KC, Del Valle J, Vermeij MJ, Leander BS, Keeling PJ. Validation of a universal set of primers to study animal‐associated microeukaryotic communities. Environmental microbiology. 2019 Oct;21(10):3855-61.	Environmental microbiology	2019	18S	V4
Pan-parasite/commensal	Characterization of ecto- and endoparasite communities of wild Mediterranean teleosts by a metabarcoding approach	Scheifler M, Ruiz-Rodríguez M, Sanchez-Brosseau S, Magnanou E, Suzuki MT, West N, Duperron S, Desdevises Y	Scheifler M, Ruiz-Rodríguez M, Sanchez-Brosseau S, Magnanou E, Suzuki MT, West N, Duperron S, Desdevises Y. Characterization of ecto-and endoparasite communities of wild Mediterranean teleosts by a metabarcoding approach. PloS one. 2019 Sep 10;14(9):e0221475.	PLoS One	2019	Bacterial 16S (incidental reads)
Nematode-Specific	Genetic diversity of primate strongylid nematodes: Do sympatric nonhuman primates and humans share their strongylid worms?	Pafčo B, Kreisinger J, Čížková D, Pšenková-Profousová I, Shutt-Phillips K, Todd A, Fuh T, Petrželková KJ, Modrý D	Pafčo B, Kreisinger J, Čížková D, Pšenková-Profousová I, Shutt-Phillips K, Todd A, Fuh T, Petrželková KJ, Modrý D. Genetic diversity of primate strongylid nematodes: Do sympatric nonhuman primates and humans share their strongylid worms?. Molecular ecology. 2019 Nov;28(21):4786-97.	Molecular ecology	2019	ITS2
Apicomplexan/Piroplasm/Plasmodium-specific	A novel metabarcoded 18S ribosomal DNA sequencing tool for the detection of Plasmodium species in malaria positive patients	Wahab A, Shaukat A, Ali Q, Hussain M, Khan TA, Khan MA, Rashid I, Saleem MA, Evans M, Sargison ND, Chaudhry U	Wahab A, Shaukat A, Ali Q, Hussain M, Khan TA, Khan MA, Rashid I, Saleem MA, Evans M, Sargison ND, Chaudhry U. A novel metabarcoded 18S ribosomal DNA sequencing tool for the detection of Plasmodium species in malaria positive patients. Infection, Genetics and Evolution. 2020 Aug 1;82:104305.	Infection, Genetics and Evolution	2020	18S	not stated	V4
Apicomplexan/Piroplasm/Plasmodium-specific	Investigation of the piroplasm diversity circulating in wildlife and cattle of the greater Kafue ecosystem, Zambia	Squarre D, Nakamura Y, Hayashida K, Kawai N, Chambaro H, Namangala B, Sugimoto C, Yamagishi J	Squarre D, Nakamura Y, Hayashida K, Kawai N, Chambaro H, Namangala B, Sugimoto C, Yamagishi J. Investigation of the piroplasm diversity circulating in wildlife and cattle of the greater Kafue ecosystem, Zambia. Parasites & Vectors. 2020 Dec;13(1):1-1.	Parasites & Vectors	2020	18S	not stated	V4
Pan-parasite/commensal	A metabarcoding approach detects rare blood parasites in fossorial amphisbaenians	Harris DJ, Pereira A, Perera A	Harris DJ, Pereira A, Perera A. A metabarcoding approach detects rare blood parasites in fossorial amphisbaenians. North-Western Journal of Zoology. 2020 Jun 1;16(1).	North-Western Journal of zoology	2020	18S	not stated	V9
Pan-parasite/commensal	Biodiversity of protists and nematodes in the wild nonhuman primate gut	Mann AE, Mazel F, Lemay MA, Morien E, Billy V, Kowalewski M, Di Fiore A, Link A, Goldberg TL, Tecot S, Baden AL	Mann AE, Mazel F, Lemay MA, Morien E, Billy V, Kowalewski M, Di Fiore A, Link A, Goldberg TL, Tecot S, Baden AL. Biodiversity of protists and nematodes in the wild nonhuman primate gut. The ISME journal. 2020 Feb;14(2):609-22.	The ISME journal	2020	18S	V4
Pan-parasite/commensal	Evidence of Batrachochytrium dendrobatidis and other amphibian parasites in the Green toad (Bufotes viridis), syntopic amphibians and environment in the Cologne Bay, Germany	Sachs M, Schluckebier R, Poll K, Schulz V, Sabino-Pinto J, Schmidt E, Simon K, Kuenzel S, Ziegler T, Arndt H, Vences M	Sachs M, Schluckebier R, Poll K, Schulz V, Sabino-Pinto J, Schmidt E, Simon K, Kuenzel S, Ziegler T, Arndt H, Vences M. Evidence of Batrachochytrium dendrobatidis and other amphibian parasites in the Green toad (Bufotes viridis), syntopic amphibians and environment in the Cologne Bay, Germany. SALAMANDRA. 2020 Aug 15;56(3):275-84.	SALAMANDRA	2020	18S	V9
Pan-parasite/commensal	Exploring Prokaryotic and Eukaryotic Microbiomes Helps in Detecting Tick-Borne Infectious Agents in the Blood of Camels	Mohamed WM, Ali AO, Mahmoud HY, Omar MA, Chatanga E, Salim B, Naguib D, Anders JL, Nonaka N, Moustafa MA, Nakao R	Mohamed WM, Ali AO, Mahmoud HY, Omar MA, Chatanga E, Salim B, Naguib D, Anders JL, Nonaka N, Moustafa MA, Nakao R. Exploring Prokaryotic and Eukaryotic Microbiomes Helps in Detecting Tick-Borne Infectious Agents in the Blood of Camels. Pathogens. 2021 Mar;10(3):351.	Pathogens	2020	18S	V4
Pan-parasite/commensal	Metabarcoding of eukaryotic parasite communities describes diverse parasite assemblages spanning the primate phylogeny	Gogarten JF, Calvignac‐Spencer S, Nunn CL, Ulrich M, Saiepour N, Nielsen HV, Deschner T, Fichtel C, Kappeler PM, Knauf S, Müller‐Klein N	Gogarten JF, Calvignac‐Spencer S, Nunn CL, Ulrich M, Saiepour N, Nielsen HV, Deschner T, Fichtel C, Kappeler PM, Knauf S, Müller‐Klein N. Metabarcoding of eukaryotic parasite communities describes diverse parasite assemblages spanning the primate phylogeny. Molecular ecology resources. 2020 Jan;20(1):204-15.	Molecular ecology resources	2020	18S	V4
Pan-parasite/commensal	Metagenomics and microscope revealed T. trichiura and other intestinal parasites in a cesspit of an Italian nineteenth century aristocratic palace	Chessa D, Murgia M, Sias E, Deligios M, Mazzarello V, Fiamma M, Rovina D, Carenti G, Ganau G, Pintore E, Fiori M	Chessa D, Murgia M, Sias E, Deligios M, Mazzarello V, Fiamma M, Rovina D, Carenti G, Ganau G, Pintore E, Fiori M. Metagenomics and microscope revealed T. trichiura and other intestinal parasites in a cesspit of an Italian nineteenth century aristocratic palace. Scientific reports. 2020 Jul 29;10(1):1-0.	Scientific reports	2020	18S	not stated	V2
Pan-parasite/commensal	Parasites of an Arctic scavenger; the wolverine (Gulo gulo)	Watson, S.E., Hailer, F., Lecomte, N., Kafle, P., Sharma, R., Jenkins, E.J., Awan, M., L’Hérault, V. and Perkins, S.E	Watson, S.E., Hailer, F., Lecomte, N., Kafle, P., Sharma, R., Jenkins, E.J., Awan, M., L’Hérault, V. and Perkins, S.E., 2020. Parasites of an Arctic scavenger; the wolverine (Gulo gulo). International Journal for Parasitology: Parasites and Wildlife, 13, pp.178-185.	International Journal for Parasitology: Parasites and Wildlife	2020	18S	V9
Pan-parasite/commensal	Simultaneous analysis of the intestinal parasites and diet through eDNA metabarcoding.	Cabodevilla X, Gómez-Moliner BJ, Madeira MJ	Cabodevilla X, Gómez-Moliner BJ, Madeira MJ. Simultaneous analysis of the intestinal parasites and diet through eDNA metabarcoding. Authorea Preprints. 2020 May 12.	Authorea Preprints	2020	18S	V3, V7-V8
Pan-parasite/commensal	Metabarcoding Fecal DNA Reveals Extent of Halichoerus grypus (Gray Seal) Foraging on Invertebrates and Incidence of Parasite Exposure	McCosker C, Flanders K, Ono K, Dufault M, Mellone D, Olson Z	McCosker C, Flanders K, Ono K, Dufault M, Mellone D, Olson Z. Metabarcoding Fecal DNA Reveals Extent of Halichoerus grypus (Gray Seal) Foraging on Invertebrates and Incidence of Parasite Exposure. Northeastern Naturalist. 2020 Nov;27(4):681-700.	Northeastern Naturalist	2020	18S	not stated	V5
Protozoal genera-specific	Exploring micro-eukaryotic diversity in the gut: Co-occurrence of Blastocystis subtypes and other protists in zoo animals	Betts EL, Gentekaki E, Tsaousis AD.	Betts EL, Gentekaki E, Tsaousis AD. Exploring micro-eukaryotic diversity in the gut: Co-occurrence of Blastocystis subtypes and other protists in zoo animals. Frontiers in microbiology. 2020 Feb 25;11:288.	Fronteirs in microbiology	2020	18S	not stated	V5
Nematode-Specific	Evaluation of Metabarcoding Primers for Analysis of Soil Nematode Communities	Sikder M, Vestergård M, Sapkota R, Kyndt T, Nicolaisen M	Sikder M, Vestergård M, Sapkota R, Kyndt T, Nicolaisen M. Evaluation of Metabarcoding Primers for Analysis of Soil Nematode Communities. Diversity. 2020 Oct;12(10):388.	Diversity	2020	18S, COI	V1-V2, V4, V6-V8
Pan-parasite/commensal	Gut eukaryotic communities in pigs: diversity, composition and host genetics contribution	Ramayo-Caldas Y, Prenafeta-Boldú F, Zingaretti LM, Gonzalez-Rodriguez O, Dalmau A, Quintanilla R, Ballester M	Ramayo-Caldas Y, Prenafeta-Boldú F, Zingaretti LM, Gonzalez-Rodriguez O, Dalmau A, Quintanilla R, Ballester M. Gut eukaryotic communities in pigs: diversity, composition and host genetics contribution. Animal Microbiome. 2020 Dec;2:1-2.	Animal Microbiome	2020	18S, ITS2	V4
Diplostomidae-specific	Humic-acid-driven escape from eye parasites revealed by RNA-seq and target-specific metabarcoding	Noreikiene K, Ozerov M, Ahmad F, Kõiv T, Kahar S, Gross R, Sepp M, Pellizzone A, Vesterinen EJ, Kisand V, Vasemägi A	Noreikiene K, Ozerov M, Ahmad F, Kõiv T, Kahar S, Gross R, Sepp M, Pellizzone A, Vesterinen EJ, Kisand V, Vasemägi A. Humic-acid-driven escape from eye parasites revealed by RNA-seq and target-specific metabarcoding. Parasites & vectors. 2020 Dec;13(1):1-1.	Parasites & vectors	2020	COI
Nematode-Specific	Assessing anthelmintic resistance risk in the post-genomic era: a proof-of-concept study assessing the potential for widespread benzimidazole-resistant gastrointestinal nematodes in North American cattle and bison	Russell W Avramenko 1, Elizabeth M Redman 1, Claire Windeyer 2, John S Gilleard 1	Parasitology . 2020 Jul;147(8):897-906. doi: 10.1017/S0031182020000426. Epub 2020 Mar 6.	Parasitology	2020	ITS2
Nematode-Specific	High levels of third-stage larvae (L3) overwinter survival for multiple cattle gastrointestinal nematode species on western Canadian pastures as revealed by ITS2 rDNA metabarcoding.	Wang T, Avramenko RW, Redman EM, Wit J, Gilleard JS, Colwell DD.	Wang T, Avramenko RW, Redman EM, Wit J, Gilleard JS, Colwell DD. High levels of third-stage larvae (L3) overwinter survival for multiple cattle gastrointestinal nematode species on western Canadian pastures as revealed by ITS2 rDNA metabarcoding. Parasites & vectors. 2020 Dec;13(1):1-1.	Parasites & vectors	2020	ITS2
Nematode-Specific	The use of ITS-2 rDNA nemabiome metabarcoding to enhance anthelmintic resistance diagnosis and surveillance of ovine gastrointestinal nematodes	Queiroz C, Levy M, Avramenko R, Redman E, Kearns K, Swain L, Silas H, Uehlinger F, Gilleard JS.	Queiroz C, Levy M, Avramenko R, Redman E, Kearns K, Swain L, Silas H, Uehlinger F, Gilleard JS. The use of ITS-2 rDNA nemabiome metabarcoding to enhance anthelmintic resistance diagnosis and surveillance of ovine gastrointestinal nematodes. International Journal for Parasitology: Drugs and Drug Resistance. 2020 Dec 1;14:105-17.	International Journal for Parasitology: Drugs and Drug Resistance	2020	ITS2
Trematode-specific	Genetic diversity and multiplicity of infection in Fasciola gigantica isolates of Pakistani livestock	Rehman ZU, Zahid O, Rashid I, Ali Q, Akbar MH, Oneeb M, Shehzad W, Ashraf K, Sargison ND, Chaudhry U	Rehman ZU, Zahid O, Rashid I, Ali Q, Akbar MH, Oneeb M, Shehzad W, Ashraf K, Sargison ND, Chaudhry U. Genetic diversity and multiplicity of infection in Fasciola gigantica isolates of Pakistani livestock. Parasitology international. 2020 Jun 1;76:102071.	Parasitology international	2020	ITS2, nt-MD1
Trypanosome-specific	Genetic diversity of Trypanosoma cruzi parasites infecting dogs in southern Louisiana sheds light on parasite transmission cycles and serological diagnostic performance	Dumonteil E, Elmayan A, Majeau A, Tu W, Duhon B, Marx P, Wolfson W, Balsamo G, Herrera C	Dumonteil E, Elmayan A, Majeau A, Tu W, Duhon B, Marx P, Wolfson W, Balsamo G, Herrera C. Genetic diversity of Trypanosoma cruzi parasites infecting dogs in southern Louisiana sheds light on parasite transmission cycles and serological diagnostic performance. PLOS Neglected Tropical Diseases. 2020 Dec 17;14(12):e0008932.	PLOS Neglected Tropical Diseases	2020	Tcl DTU (mini-exon)
Pan-parasite/commensal	Sensitive universal detection of blood parasites by selective pathogen-DNA enrichment and deep amplicon sequencing	Flaherty BR, Barratt J, Lane M, Talundzic E, Bradbury RS.	Flaherty BR, Barratt J, Lane M, Talundzic E, Bradbury RS. Sensitive universal detection of blood parasites by selective pathogen-DNA enrichment and deep amplicon sequencing. Microbiome. 2021 Dec;9(1):1-9.	Microbiome	2021	18S	not stated	V3
Nematode-Specific	A repeatable and quantitative DNA metabarcoding assay to characterize mixed strongyle infections in horses	Poissant J, Gavriliuc S, Bellaw J, Redman EM, Avramenko RW, Robinson D, Workentine ML, Shury TK, Jenkins EJ, McLoughlin PD, Nielsen MK	Poissant J, Gavriliuc S, Bellaw J, Redman EM, Avramenko RW, Robinson D, Workentine ML, Shury TK, Jenkins EJ, McLoughlin PD, Nielsen MK. A repeatable and quantitative DNA metabarcoding assay to characterize mixed strongyle infections in horses. International Journal for Parasitology. 2021 Feb 1;51(2-3):183-92.	International Journal for Parasitology	2021	ITS2
Nematode-Specific	Sheep nemabiome diversity and its response to anthelmintic treatment in Swedish sheep herds	Halvarsson P, Höglund J.	Halvarsson P, Höglund J. Sheep nemabiome diversity and its response to anthelmintic treatment in Swedish sheep herds. Parasites & vectors. 2021 Dec;14(1):1-2.	Parasites & vectors	2021	ITS2

## Sheet: Broad 18S V4 primers
	*environmental metabarcoding
Set ID	Used in (only metabarcoding studies listed)	Primers designed to target	Primers designed to avoid	Gene	Locus	FWD primer reference	FWD primer name	FWD primer seq	REV primer reference	R primer name	REV primer seq	Size (based on E. histolytica mapping)
Bates 2012	Bates 2012*, Parfrey 2014	all eukaryotes		18S	V4-V5	Bates 2012	515f	GTGCCAGCMGCCGCGGTAA	Bates 2012	1119r	GGTGCCCTTCCGTCA	600
Bower 2004	Del Campo 2019b, Clerissi 2020, Mohamed 2020	all protozoans	metazoans	18S	V4-V5	Bower 2004	18S-EUK581-F	GTGCCAGCAGCCGCG	Bower 2004	18S-EUK1134-R	TTTAAGTTTCAGCCTTGCG	550
Bradley 2016	Bradley 2016*	all eukaryotes	primer bias (no degeneracy)	18S	V4	Stoeck 2010	TAReuk454FWD1	CCAGCASCYGCGGTAATTCC	Bradley 2016	V4r	ACTTTCGTTCTTGAT	375
Cavalier-Smith 2009/Brate 2010- 1	Lohan 2016*	all eukaryotes		18S	V4	Cavalier-Smith 2009	3NDf	GGCAAGTCTGGTGCCAG	Brate 2010	V4_euk_R1	GACTACGACGGTATCTRATCRTCTTCG	450
Cavalier-Smith 2009/Brate 2010-2	Lohan 2016*	all eukaryotes		18S	V4	Cavalier-Smith 2009	3NDf	GGCAAGTCTGGTGCCAG	Brate 2010	V4_euk_R2	ACGGTATCTRATCRTCTTCG	450
Cavalier-Smith 2009/Geisen 2018	Geisen 2018*	all eukaryotes		18S	V4-V5	Cavalier-Smith 2009	3NDf	GGCAAGTCTGGTGCCAG	Geisen 2018	1132mod	TCCGTCAATTYCTTTAAGT	625
Comeau 2011	Comeau 2011*, del Campo 2019, Mann 2020, Mohamed 2020	all eukaryotes	prokaryotes	18S	V4	Comeau 2011	E572F	CYGCGGTAATTCC AGCTC	Comeau 2011	E1009R	CRAAGAYGATYAGAT ACCRT	500
DeMone 2020	DeMone 2020	all protozoans		18S	V4	DeMone 2020	18SV4_F	GCCGCGGTAATTCCAGCTC	DeMone 2020	18SV4_R	ATYYTTGGCAAATGCTTTCGC	375
DeMone 2020- Giardia	DeMone 2020	Giardia		18S	V4	DeMone 2020	18SV4_F	GCCGCGGTAATTCCAGCTC	DeMone 2020	Giardia 18SV4_R	ATACGGTGGTGTCTGATCGC	375
Hadziavdic 2014- 566	Cabodevilla 2020, Mayer 2020, Ramayo-Caldas 2020, Hadziavdic 2014	all eukaryotes	prokaryotes	18S	V4-V5	Hadziavdic 2014	F-566	CAGCAGCCGCGGTAATTCC	Hadziavdic 2014	R-1200	CCCGTGTTGAGTCAAATTAAGC	475
Hadziavdic 2014- 574	Grey 2018*	all eukaryotes	prokaryotes, primer bias (no degeneracy)	18S	V4	Hadziavdic 2014	F-574	GCGGTAATTCCAGCTCCAA	Hadziavdic 2014	R-952	TTGGCAAATGCTTTCGC	650
Hugerth 2014- 563	Hugerth 2014	all eukaryotes	prokaryotes, host	18S	V4-V5	Hugerth 2014	616*	TTAAARVGYTCGTAGTYG	Hugerth 2014	1132	CCGTCAATTHCTTYAART	500
Hugerth 2014- 574	Hugerth 2014	all eukaryotes	prokaryotes, host	18S	V4-V5	Hugerth 2014	574*	CGGTAAYTCCAGCTCYV	Hugerth 2014	1132	CCGTCAATTHCTTYAART	550
Hugerth 2014- 616	Hugerth 2014	all eukaryotes	prokaryotes, host	18S	V4-V5	Hugerth 2014	563	GCCAGCAVCYGCGGTAAY	Hugerth 2014	1132	CCGTCAATTHCTTYAART	570
Krogsgaard 2018- G3	Krogsgaard 2018, Gogarten 2020	all eukaryotes		18S	V4-V5	Krogsgaard 2018	G4F3	AG CCG CGG TAA TTC CAG CTC	Krogsgaard 2018	G4R3	GG TGG TGC CCT TCC GTC AAT	380
Krogsgaard 2018- G4	Krogsgaard 2018, Gogarten 2020	all eukaryotes		18S	V4	Krogsgaard 2018	G3F1	GCC AGC AGC CGC GGT AAT TC	Krogsgaard 2018	G3R1	AC ATT CTT GGC AAA TGC TTT CGC AG	450
Krogsgaard 2018- G6	Krogsgaard 2018, Gogarten 2020	all eukaryotes		18S	V4	Krogsgaard 2018	G6F1	TGG AGG GCA AGT CTG GTG CC	Krogsgaard 2018	G6R1	TAC GGT ATC TGA TCG TCT TCG ATC CC	575
Machida 2012	Machida 2012	all metazoans		18S	V4-V5	Machida 2012	18S#1	CTGGTGCCAGCAGCCGCGGYAA	Machida 2012	18S#2RC	TCCGTCAATTYCTTTAAGTT	600
Sikder 2020	Sikder 2020	nematodes		18S	V4-V5	Sikder 2020	MMSF	GGTGCCAGCAGCCGCGGTA	Sikder 2020	MMSR	CTTTAAGTTTCAGCTTTGC	600
Stoeck 2010	Stoeck 2010*, Belda 2017, Del Campo 2019a, Clerissi 2020	all eukaryotes including environmental clones		18S	V4	Stoeck 2010	TAReuk454FWD1	CCAGCASCYGCGGTAATTCC	Stoeck 2010	TAReukREV3	ACTTTCGTTCTTGATYRA	400
Wood 2013	Wood 2013	broad range of invertebrates		18S	V4	Wood 2013	Nem18SlongF	CAGGGCAAGTCTGGTGCCAGCAGC	Wood 2013	Nem18SlongR	GACTTTCGTTCTTGATTAATGAA	425
Zhan 2013	Zhan 2014*	all eukaryotes		18S	V4	Zhan 2013	Uni18S	AGGGCAAKYCTGGTGCCAGC	Zhan 2013	Uni18SR	GRCGGTATCTRATCGYCTT	525
