# Supplementary material for: VESPA: an optimized protocol for accurate metabarcoding-based characterization of vertebrate eukaryotic endosymbiont and parasite assemblages
Source: Nat Commun. 2024 Jan 9;15:402. doi: 10.1038/s41467-023-44521-3 (PMC10776621; doi:10.1038/s41467-023-44521-3)
Supplement: Supplementary file 5 — Source Data [file 41467_2023_44521_MOESM5_ESM.xlsx]

## Sheet: Figure 1
1a	Marker gene	# eukaryotic endosymbiont studies
	18S	37
	ITS2	13
	COI	2
	Tcl DTU	2
	16S	2
	12S	1
	23S	1
	nt-MD1	1
1b	18S region	# eukaryotic endosymbiont studies
	V1	0
	V2	5
	V3	4
	V4	13
	V5	6
	V6	0
	V7	2
	V8	0
	V9	13
		% coverage
1d		Owens- 29F	Owens- 2-2bF	Owens- 13F	Owens- 9F	Bates	Hugerth	Krogsgaard	Hadziavdic 566	Stoeck	DeMone	Machida	Bradley	Hadziavdic 574	Comeau
	Acanthocephala	97	95.5	95.5	93.9	7.6	7.6	86.4	81.8	0	93.9	7.6	95.5	92.4	87.9
	Cestoda	98.2	97.6	97.6	96.8	97.6	98.2	97.8	97	97.2	0	99	0	0	0
	Trematoda	97.2	97.2	97.2	95.8	96.9	97.2	96.9	94.4	84.2	93.8	95.8	0.6	0.6	26.1
	Ascaridida	97.9	97.9	97.9	100	97.9	97.9	91.5	100	100	97.9	95.7	100	100	0
	Oxyurida	100	100	100	100	100	90	100	100	100	100	90	100	100	0
	Rhabditida	97	97	96.6	96.6	86.5	97.6	94.9	78.1	96.6	82.5	97.6	95.3	96	0
	Spirurida	94.8	94.8	94.8	95.7	94.8	95.7	96.6	94.8	94.8	93.9	94.8	93.9	93.9	0
	Dorylaimia	80	80	80	80.2	91.8	91.3	86	91.4	92.3	90.9	92.4	85.9	85.9	90.9
	Microsporidia	95.7	92.9	92.9	90	82.9	94.3	24.3	10	15.7	0	48.6	0	0	0
	Dermocystidium	100	100	100	100	100	100	100	100	100	89	89	100	100	89
	Entamoeba	100	100	100	100	100	100	100	75	100	0	100	100	100	0
	Centramoebida	82.65	81.65	81.65	82.95	88.35	87.8	87.8	84.4	86.45	78.6	84	88.35	88.35	0
	Leishmania	100	100	100	100	100	100	100	0	0	0	0	100	100	0
	Trypanosoma	94	93.2	93.2	91.7	93.2	95.5	95.5	0	0.8	0	0	89	89	0
	Giardia	72.7	72.7	72.7	72.7	0	0	45.5	0	0	100	0	0	0	0
	Trichomonadea	94.05	94.05	94.05	89.05	98.225	94.05	4.175	0	88.225	0	0	0	0	0
	Plasmodium	94.3	93.3	93.3	93.3	94.8	0	0	94.8	96.9	42.8	97.9	97.9	97.9	61.3
	Babesia	98.6	98.6	98.6	97.9	99.3	97.9	97.2	97.9	99.3	93.6	96.5	98.6	97.9	97.2
	Eimeria	96.6	94.6	94.6	94.6	92.6	96.6	97.3	91.9	93.2	91.9	96.6	95.3	95.3	93.9
	Sarcocystis	96.1	96.1	96.1	96.1	97.7	94.6	96.9	97.7	96.9	97.7	97.7	97.7	96.9	97.7
	Toxoplasma	100	100	100	100	100	100	100	100	75	100	100	100	100	100
	Cryptosporidium	93	93	93	93	90.7	93	93	93	95.3	90.7	90.7	93	93	93
	Balantidium	100	100	100	100	100	100	100	100	100	100	0	100	100	100
	Blastocystis	98.7	98.7	98.7	100	98.7	98.7	96.3	98.7	98.7	97.4	0	98.7	97.4	97.4

## Sheet: Figure 2
		% read abundance after quality filter
2b (left)	EQ EukMix	EQ EukMix	Owens 29F	Owens 2-2b	Stoeck TAR	Hadz. 567	Bates 515
	NF	0.0625	0.0326	0.0166	0.0002	0.0051	0.0013
	Bab	0.0625	0.1157	0.1134	0.0818	0.1245	0.1275
	ES	0.0625	0.0792	0.1375	0.0655	0.0034	0.014
	LM	0.0625	0.0576	0.0138	0.0198	0.029	0.0004
	GI	0.0625	0.044	0.0466	0	0.0004	0.0092
	DI	0.0625	0.0716	0.0543	0.1085	0.0756	0.1112
	TG	0.0625	0.0971	0.0843	0.1111	0.1373	0.1236
	CH	0.0625	0.0607	0.0403	0.0004	0.0026	0.0048
	AS	0.0625	0.0594	0.0502	0.093	0.0664	0.1124
	BM	0.0625	0.0749	0.0526	0.0528	0.1033	0.0763
	PF	0.0625	0.04	0.0189	0.033	0.0648	0.0635
	HD	0.0625	0.0353	0.0349	0.0034	0.0406	0.0526
	BH	0.0625	0.0741	0.1288	0.2424	0.1521	0.1681
	EC	0.0625	0.0476	0.0429	0.0081	0.0455	0.0228
	TS	0.0625	0.0586	0.0646	0.0367	0.0271	0.0781
	EH	0.0625	0.0515	0.1004	0.1433	0.1223	0.0343
		% read abundance after quality filter
2b (right)	Log EukMix	EQ EukMix	Owens 29F	Owens 2-2b	Stoeck TAR	Hadz. 567	Bates 516
	NF	0.000625	0.000264694	0.00024912	0	0	0
	Bab	0.000625	0.000598434	0.00141578	0.000222378	0.00350039	0.000683027
	ES	0.00125	0.000589454	0.00151481	0.000631964	0	6.05192e-05
	LM	0.00125	0.000886058	0.00134145	0	0	0
	GI	0.00125	0.000840141	0.00147551	0	0	0
	DI	0.0025	0.00138354	0.00226013	0.000711772	0.000339806	0.00123214
	TG	0.0025	0.00330048	0.00463476	0.00115476	0.000263054	0.00223482
	CH	0.0025	0.00122257	0.000668931	1.52524e-05	0.00166251	5.14814e-05
	AS	0.025	0.025246	0.0418583	0.0123788	0.0778538	0.0342139
	BM	0.025	0.0190735	0.0321007	0.0059797	0.00776622	0.0121589
	PF	0.025	0.0130244	0.0355514	0.00384455	0.00427468	0.00784038
	HD	0.125	0.053358	0.0882446	0	0.183296	0.0756791
	BH	0.125	0.107836	0.196383	0.815931	0.258893	0.240609
	EC	0.1625	0.121935	0.0457182	0	0.0351539	0.0147142
	TS	0.25	0.335086	0.271503	0.0697302	0.319138	0.371802
	EH	0.25	0.315356	0.275081	0.0893997	0.107859	0.235632

## Sheet: Figure 3
		% read abundance after quality filter
3a		Bacteria + Archaea	Host	Fungi	Other	TOTAL
	1	0.284669	0.0281979	0.000661405	0.686472	1
	2	0.194095	0.168903	0.00250858	0.634493	1
	3	0.134888	0.0415747	0.0119191	0.811618	1
	4	0.134428	0.32125	0.00602285	0.538299	1
	5	0.0955911	0.218019	0.174881	0.511509	1
	6	0.0768277	0.0232903	0	0.899882	1
	7	0.0617238	0.272838	0	0.665439	1
	8	0.0549419	0	0.0240297	0.921028	1
	9	0.0515251	0.0101366	0.00454768	0.933791	1
	10	0.0410726	0.0318652	0	0.927062	1
	11	0.0370786	0.00937322	0	0.953548	1
	12	0.0353351	0.2827	0.134827	0.547139	1
	13	0.035011	0.225431	0.0205672	0.718991	1
	14	0.028614	0.0327747	0	0.938611	1
	15	0.0266377	0.0115075	8.52406e-05	0.96177	1
	16	0.0245977	0.00283508	0	0.972567	1
	17	0.0231969	0.0248007	0.0295656	0.922437	1
	18	0.0173646	0.0228641	0	0.959771	1
	19	0.0166015	0.00943686	0.0108288	0.963133	1
	20	0.0155467	0.0940513	0.108115	0.782287	1
	21	0.0152312	0	0	0.984769	1
	22	0.0151646	0.00898782	0.000592814	0.975255	1
	23	0.0146249	0.017027	0	0.968348	1
	24	0.0145861	0.00644431	0.00154035	0.977429	1
	25	0.0122313	0.00282478	0.296884	0.68806	1
	26	0.0119977	0.058759	0	0.929243	1
	27	0.010255	0.0185675	0.0745183	0.896659	1
	28	0.00986941	0.00555389	0.112466	0.87211	1
	29	0.0093027	0.044963	0.000954123	0.94478	1
	30	0.00888864	0.0438003	0.0249609	0.92235	1
	31	0.00614308	0.0768252	0	0.917032	1
	32	0.00432939	0.0744521	0	0.921219	1
	33	0.00417843	0.004435	0	0.991387	1
	34	0.00275788	0.0231084	4.4482e-05	0.974089	1
	35	0.0020962	0.0119293	0.00628859	0.979686	1
	36	0.00178759	0.00378549	0	0.994427	1
	37	0.00174466	0.289497	0	0.708758	1
	38	0.0013203	0.00729033	0	0.991389	1
	39	0	0.0114875	0	0.988512	1
	40	0	0.00533771	0.17596	0.818703	1
3b	Mean	0.0384064	0.0636731	0.0305692	0.867351
	SD	0.0572641	0.0924926	0.0638825	0.139175
	SEM	0.00905425	0.0146244	0.0101007	0.0220054

## Sheet: Figure 4
		% read abundance after quality filter
4a		Bacteria + Archaea	Host	Plants + Invertebrates	Fungi	Protozoa	Helminths	TOTAL
	Human01	0	0.00114578	0.000976728	0.371419	0.345743	0.280715	1
	Human02	0.00188029	0.0107246	0.00912288	0.0037954	0.885233	0.0892441	1
	Human03	0.00317648	0.0141414	0	0.0228076	0.78188	0.177995	1
	Human04	0	0.0465034	0	0.133368	0.548012	0.272117	1
	Human05	0.000302779	0.0188602	0.000273478	0.0343507	0.833901	0.112311	1
	Human06	0	0.0157799	0	0.00413824	0.791724	0.188358	1
	Human07	0.000602035	0.0304429	0.0512332	0.0632137	0.344264	0.510245	1
	Human08	0.00771797	0.0242989	0.00212032	0.0783529	0.363381	0.524129	1
	Human09	0	0.00161594	0	0.0112456	0.664941	0.322198	1
	Human10	0.000779655	0.173714	0.151736	0.0532393	0.610804	0.00972712	1
	Human11	0	0.0016299	0	0.20156	0.57659	0.22022	1
	Human12	0.0248635	0.0177527	0.00102271	0.0183702	0.601567	0.336424	1
		% read abundance after quality filter
4b, 4d		Ascaris lumbricoides	Onchocerca	Necator americanus	Trichuris trichiura	TOTAL
	Human1	0.0207427	0	0.979257	0	1
	Human2	0	0	1	0	1
	Human3	0	0	1	0	1
	Human4	0.22973	0.0142969	0.730611	0.0253623	1
	Human5	0	0	1	0	1
	Human6	0.0853058	0.0803843	0.83431	0	1
	Human7	0.124872	0.00334303	0.871785	0	1
	Human8	0.109604	0	0.890396	0	1
	Human9	0.0123357	0	0.987664	0	1
	Human10	0	0	1	0	1
	Human11	0	0	1	0	1
	Human12	0.0476906	0	0.952309	0	1
		% read abundance after quality filter
4c, 4d		Entamoeba coli	Entamoeba hartmanni	Entamoeba dispar	Iodamoeba sp.	Endolimax nana	Chilomastix mesnili	Enteromonas hominis	Pentatrichomonas hominis	Giardia lamblia	Blastocystis sp.	Environmental prots	TOTAL
	Human1	0.814962	0	0.0196664	0	0	0	0	0	0	0.165372	0	1
	Human2	0.386514	0.0121459	0	0	0.000313443	0	0.00642558	0	0	0.473024	0.121577	1
	Human3	0.00217087	0.0197239	0.00155062	0.000235694	0.00122809	0.00194758	0	0.00204682	0	0.970786	0.000310124	1
	Human4	0.186083	0.00867926	0.00778654	0	0	0	0	0	0	0.795318	0.00213262	1
	Human5	0.158725	0.00618697	0.00453163	0.00977941	0	0	0	0	0.0234447	0.797333	0	1
	Human6	0.271391	0.455829	0.0260341	0	0.0182817	0	0.000867804	0.0150998	0	0.212496	0	1
	Human7	0.116584	0.411367	0.0907024	0.0058875	0	0	0	0	0	0.341125	0.034334	1
	Human8	0.178473	0.469483	0	0.00976388	0	0.0182441	0	0	0	0.315673	0.00836348	1
	Human9	0.00713466	0.13022	0	0.00399142	0	0.00154667	0	0	0.0114753	0.834157	0.0114753	1
	Human10	0	0.898441	0.0262204	0	0.0109352	0.0111165	0.010754	0	0	0.0425326	0	1
	Human11	0.0124783	0	0	0.0057146	0.00717776	0.00176683	0	0	0	0.972863	0	1
	Human12	0.285399	0.0280815	0	0.0249057	0.00846357	0.0420206	0	0	0	0.611129	0	1

## Sheet: Figure 5
		% read abundance after quality filter
5a		Bacteria + Archaea	Host	Plants + Invertebrates	Fungi	Environmental protozoa	Parasitic protozoa	Helminths	TOTAL
	NHP1	0.403466	0.00710142	0.0551253	0.460621	0.032878	0.0366788	0.0041294	1
	NHP2	0.366773	0.00128384	0.0291229	0.235326	0.0680436	0.296905	0.00254516	1
	NHP3	0.209532	0.0588456	0.114401	0.346024	0.0533935	0.178699	0.0391051	1
	NHP4	0.180546	0.0122696	0.056606	0.503586	0.0700018	0.150554	0.0264359	1
	NHP5	0.173464	0.0676692	0.0344801	0.149616	0	0.547201	0.0275689	1
	NHP6	0.161283	0.0408231	0.104135	0.423679	0.118198	0.149639	0.00224303	1
	NHP7	0.139115	0.0124691	0.0482901	0.384329	0.0873575	0.32261	0.00582875	1
	NHP8	0.123439	0.0302195	0.0697317	0.613878	0.0258049	0.136927	0	1
	NHP9	0.121615	0.0430414	0.0745328	0.702333	0.0353621	0.0187493	0.00436607	1
	NHP10	0.115435	0.00444572	0.0220178	0.528351	0.0175338	0.305318	0.00689853	1
	NHP11	0.106036	0.0133375	0.202261	0.316387	0.0684713	0.285625	0.00788218	1
	NHP12	0.0982502	0.0136634	0.0404257	0.744945	0.0493575	0.0440781	0.00928047	1
	NHP13	0.0951983	0.0067122	0.0106298	0.800789	0.0594304	0.0238583	0.00338222	1
	NHP14	0.0690112	0.0168906	0.0191715	0.224387	0.0419184	0.628128	0.000493157	1
	NHP15	0.0691459	0.0443098	0.0407784	0.594585	0.121725	0.127189	0.00226708	1
	NHP16	0.0663925	0.0369686	0.169339	0.382662	0.251726	0.0855936	0.00731827	1
	NHP17	0.0610469	0.160877	0.12223	0.52692	0.032053	0.0870156	0.00985724	1
	NHP18	0.0557207	0.00103154	0.0485523	0.741066	0.111634	0.00480803	0.0371879	1
	NHP19	0.0539205	0.047934	0.0382635	0.307071	0.0878302	0.461213	0.00376774	1
	NHP20	0.0691892	0	0.0714234	0.217694	0.0451892	0.596505	0	1
	NHP21	0.0499827	0.00659293	0.257905	0.429848	0.0939719	0.159157	0.00254273	1
	NHP22	0.0492142	0.0291751	0.011843	0.232367	0.0136852	0.655688	0.00802692	1
	NHP23	0.0491065	0.0643271	0.0934731	0.39821	0.112168	0.227103	0.0556128	1
	NHP24	0.0484514	0.036564	0.190613	0.517164	0.167343	0.0398651	0	1
	NHP25	0.0332515	0.0113766	0.0886374	0.285552	0.202184	0.375227	0.00377223	1
	NHP26	0.027954	0.0160422	0.0217953	0.539091	0.0759699	0.265378	0.053769	1
	NHP27	0.0260333	0.108127	0.0416901	0.656614	0.118381	0.0454587	0.00369716	1
	NHP28	0.0249582	0.0101312	0.111476	0.372926	0.226039	0.239161	0.0153094	1
	NHP29	0.0142242	0.0396781	0.00664421	0.581696	0.0331898	0.316083	0.00848462	1
	NHP30	0.0121895	0.0145513	0.00342831	0.352049	0	0.585022	0.0327594	1
	NHP31	0.0117669	0.00773568	0.130444	0.348923	0.112358	0.388772	0	1
	NHP32	0.011532	0.0351439	0.107486	0.161695	0.0205988	0.655984	0.00756019	1
	NHP33	0.00979525	0.0136712	0.0362529	0.753981	0.0800261	0.0989004	0.00737277	1
	NHP34	0.00910681	0	0.124066	0.738714	0.0908321	0.036455	0.000825999	1
	NHP35	0.00875451	0.0488192	0.159567	0.47061	0.292606	0.0179357	0.00170676	1
	NHP36	0.00695745	0.0154076	0.00325712	0.562642	0.0618686	0.347304	0.00256305	1
	NHP37	0.00538098	0.0284916	0.0364941	0.654513	0.137215	0.121107	0.0167983	1
	NHP38	0.00356483	0.0234577	0.115719	0.508718	0.255763	0.0845031	0.00827484	1
	NHP39	0.00346038	0	0	0.966775	0.00135406	0.0261535	0.00225677	1
	NHP40	0	0.184932	0.0558523	0.577114	0.153567	0.0192521	0.00928228	1
		% read abundance after quality filter
5b, 5d		Paragonimu safricanus	Ascaris sp.	Physaloptera sp. 2	Physaloptera sp. 1	Necator americanus	Strongyloides sp.	Capillaria sp.	Trichuris trichuria	TOTAL
	NHP1	0.117647	0	0.415225	0	0	0	0.467128	0	1
	NHP2	0	0	1	0	0	0	0	0	1
	NHP3	0	0	0.269231	0	0	0.110577	0.28125	0.338942	1
	NHP4	0.141256	0	0.553812	0	0	0	0	0.304933	1
	NHP5	0	0	0.884298	0	0	0.115702	0	0	1
	NHP6	0	0	0	0	0	0	0	0	0
	NHP7	0	0	0.664557	0	0.335443	0	0	0	1
	NHP8	0	0	0	0	0	0	0	0	0
	NHP9	0	1	0	0	0	0	0	0	1
	NHP10	0.233333	0.388889	0	0.377778	0	0	0	0	1
	NHP11	0.536842	0	0.147368	0	0	0.315789	0	0	1
	NHP12	0	0	0.254025	0.395349	0	0.350626	0	0	1
	NHP13	0	0	0.926641	0	0	0.0733591	0	0	1
	NHP14	0	0	0	0	1	0	0	0	1
	NHP15	0	0	0.891026	0.108974	0	0	0	0	1
	NHP16	0.530928	0	0.396907	0.0721649	0	0	0	0	1
	NHP17	0.541379	0	0.417241	0.0413793	0	0	0	0	1
	NHP18	0.757405	0.0554772	0.187118	0	0	0	0	0	1
	NHP19	0	0	1	0	0	0	0	0	1
	NHP20	0	0	0	0	0	0	0	0	0
	NHP21	0	0	0.857143	0.142857	0	0	0	0	1
	NHP22	0	0	0.208431	0.334895	0	0.456674	0	0	1
	NHP23	0.869243	0	0.0651138	0	0	0	0	0.0656432	1
	NHP24	0	0	0	0	0	0	0	0	0
	NHP25	0	0	0.650794	0.132275	0	0.216931	0	0	1
	NHP26	0.0397805	0.069273	0.0624143	0	0.721536	0.00823045	0	0.0987654	1
	NHP27	0.541436	0	0.328729	0.129834	0	0	0	0	1
	NHP28	0.222689	0	0.451681	0.32563	0	0	0	0	1
	NHP29	0	0	0.408088	0	0	0.591912	0	0	1
	NHP30	0	0	0.730233	0	0	0	0.269767	0	1
	NHP31	0	0	0	0	0	0	0	0	0
	NHP32	0	0	0.521739	0	0	0.478261	0	0	1
	NHP33	0	0	0.385714	0.04	0.182857	0.391429	0	0	1
	NHP34	0	0	1	0	0	0	0	0	1
	NHP35	0	0	1	0	0	0	0	0	1
	NHP36	0.109299	0	0.303426	0	0.587276	0	0	0	1
	NHP37	0	0.425051	0.574949	0	0	0	0	0	1
	NHP38	0.633929	0	0.366071	0	0	0	0	0	1
	NHP39	0	1	0	0	0	0	0	0	1
	NHP40	1	0	0	0	0	0	0	0	1
		% read abundance after quality filter
5c, 5d		Entamoeba coli	Entamoeba hartmanni	Entamoeba dispar	Entamoeba chattoni	Iodamoeba sp.	Endolimax nana	Chilomastix mesnili	Enteromonas hominis	Piroplasmida sp.	Balantidium coli sp.	Blastocystis sp.	Enterocytozoon bieneusi	TOTAL
	NHP1	0.00876449	0.0130054	0.00904722	0.0356234	0	0	0	0.0361889	0	0.00169635	0.895674	0	1
	NHP2	0.00299493	0.894025	0.00522193	0	0.00476117	0.00376286	0	0	0	0.0255721	0.0636615	0	1
	NHP3	0	0.0368227	0	0	0	0	0	0	0	0	0.911099	0.0520779	1
	NHP4	0.0330709	0.133071	0.046063	0	0.0137795	0.0370079	0	0	0	0	0.737008	0	1
	NHP5	0.0132827	0.0422517	0.00695762	0	0.00354206	0	0.00151803	0	0	0	0.932448	0	1
	NHP6	0.187399	0.00445224	0.00391257	0.00472207	0.00256341	0.197113	0.011333	0	0	0.0215866	0.566919	0	1
	NHP7	0.114847	0.482265	0.014327	0.024379	0.0497978	0	0	0	0	0.00404391	0.310341	0	1
	NHP8	0	0	0.0235126	0.155326	0	0	0	0	0	0.78518	0.0359815	0	1
	NHP9	0	0	0	0	0.164327	0	0	0	0	0.460776	0.374897	0	1
	NHP10	0.0287556	0.831511	0.0119446	0.000947987	0	0	0	0	0	0	0.126841	0	1
	NHP11	0.0317001	0.844915	0.0259837	0	0.00185598	0	0.00408315	0.00326652	0	0.0298441	0.0583519	0	1
	NHP12	0	0	0.0229755	0.565348	0.0079096	0	0	0	0	0	0.403766	0	1
	NHP13	0.0366721	0.619595	0	0.0558292	0	0	0	0	0	0.243569	0.044335	0	1
	NHP14	0.558657	0.0492628	0.00902411	0.00424084	0.0157799	0.030968	0	0	0	0	0.332068	0	1
	NHP15	0	0	0.00342779	0.0116545	0.0125686	0.0899223	0	0	0	0	0.882427	0	1
	NHP16	0.0379022	0	0.0423094	0.0255619	0	0	0	0	0	0.482151	0.412076	0	1
	NHP17	0	0	0.00813008	0	0.045122	0.289431	0	0	0	0	0.657317	0	1
	NHP18	0	0.665455	0.0727273	0	0	0	0	0	0	0.261818	0	0	1
	NHP19	0.293762	0.660987	0.015572	0	0	0	0	0	0	0.00283961	0.0268389	0	1
	NHP20	0	0.0187788	0.00289491	0.0154268	0	0.00590409	0.000609454	0	0	0	0.956386	0	1
	NHP21	0.722527	0	0.107789	0	0	0.00700689	0.00338666	0.0239402	0.026743	0.0204368	0.08817	0	1
	NHP22	0	0	0	0	0.000458716	0	0	0	0	0.935407	0.0641342	0	1
	NHP23	0.878784	0.00313152	0	0.01631	0	0	0	0	0	0.0170929	0.0846816	0	1
	NHP24	0	0.465278	0.415278	0	0.0115741	0	0	0.0893519	0	0	0.0185185	0	1
	NHP25	0.630938	0.174531	0	0	0.00219839	0.00788204	0	0	0	0.000965147	0.152011	0.0314745	1
	NHP26	0.112007	0.387437	0.0433574	0	0	0.401056	0	0	0	0.000833797	0.0553085	0	1
	NHP27	0.11503	0.073916	0.0469557	0.104696	0	0	0.249831	0	0	0.0114581	0.398113	0	1
	NHP28	0.0143515	0.554969	0.0797455	0	0.00419713	0.0583536	0	0	0	0.0385865	0.249797	0	1
	NHP29	0.106468	0.594022	0.0059982	0	0.0136959	0.0164951	0	0.00349895	0	0.00719784	0.252624	0	1
	NHP30	0.00104589	0.836449	0.0511178	0	0.00196104	0.0258857	0	0	0	0	0.0835403	0	1
	NHP31	0.743751	0.205834	0.0054521	0.013524	0	0.0145153	0	0	0	0.00587694	0.00849678	0.00254903	1
	NHP32	0	0.996868	0	0	0	0	0	0	0	0.00313179	0	0	1
	NHP33	0.0564885	0	0.0157034	0.0436205	0.00741549	0.0348964	0	0	0	0.00763359	0.834242	0	1
	NHP34	0	0.139602	0	0	0.0128303	0.220988	0	0	0	0.0210647	0.605515	0	1
	NHP35	0.14356	0.386382	0.0771124	0	0	0	0	0	0.0844955	0.0434783	0.264971	0	1
	NHP36	0.0186242	0.290294	0.00255225	0	0	0.00223924	0	0.0305668	0	0	0.655723	0	1
	NHP37	0.349758	0.512105	0.0244944	0	0	0.039305	0	0	0	0	0.0743378	0	1
	NHP38	0.0572678	0.866011	0.0295082	0	0	0	0	0	0	0	0.0472131	0	1
	NHP39	0.132942	0.416422	0.0254154	0.0127077	0	0.0058651	0	0	0	0.12219	0.284457	0	1
	NHP40	0	0	0	0	0	0	0	0	0	0.230769	0.769231	0	1
